# Supplementary material for: Analysis on single nucleotide polymorphisms of the PeTPS-(-)Apin gene in Pinus elliottii
Source: PLoS One. 2022 May 27;17(5):e0266503. doi: 10.1371/journal.pone.0266503 (PMC9140247; doi:10.1371/journal.pone.0266503)
Supplement: S1 Table — (XLSX) [file pone.0266503.s007.xlsx]

## Sheet: Sheet1
Families	Blocks	Sites	Perimeter（cm）	DBH（cm）	RY（jin/a）	W0(kg)	α-Pinene (%)	Camphene (%)	β-Pinene (%)	Dipentene (%)	Cymene (%)	Myrcene (%)	Pimanthrene (%)	Pimarinal (%)	Cycloisilongifolene (%)	Pimaric acid (%)	Elliotinoic acid (%)	Sandaracopimaric acid (%)	Dehydroabietic aldehyde (%)	Isopimaric acid (%)	Levopimaric acid (%)	Palustric acid (%)	6,8,11,13-Abietatetraenoic acid (%)	Dehydroabietic acid (%)	Abietic acid (%)	Neoabietic acid (%)	Mercusic acid (%)	7,13,15-Abietatrienoic acid (%)	8,14-Dihydro pimaric acid (%)	15-Hydroxyl hydrogen abietic acid (%)	7-Hydroxyl hydrogen abietic acid (%)
19	Ⅰ	④	89	28.3439	7.85	0.276955	27.3666	0.305793	6.11123	0.075488	0.103786	1.92247	0.0265736	0.00180293	0.00305715	0.0616132	0.0223407	0.26801	0.745943	4.83021	0.85216	25.8618	0.143843	3.57208	11.6145	11.6742	0.744062	0.384181	0.170181	0.082151	0.104727
42	Ⅰ	③	83	26.4331	6.5	0.245904	25.2	0.239437	3.73748	0.00260123	0.00594567	0.530775	0.163506	0.133034	0.0821246	0.0336922	0.185183	0.0474415	0.0842304	4.30529	0.42078	27.5959	0.134397	1.70059	13.5947	13.3202	0.839207	0.431805	0.299885	0.621819	0.0826201
21	Ⅱ	①	74	23.5669	13.4	0.568595	23.6614	0.255754	13.6491	0.205136	0.205669	0.00436914	0.0123615	0.00266411	0.015665	0.104646	0.0180094	0.0632992	0.322997	6.44991	0.678708	20.5044	1.18564	4.72656	11.4828	8.91294	0.42679	0.373402	0.385976	0.170716	0.271846
1	Ⅰ	②	88	28.0255	9.75	0.347898	22.8	0.257947	4.35962	0.0476405	0.0518879	0.787885	0.12949	0.0609186	0.01787	0.00447706	0.148585	0.00501277	0.0430486	6.24622	0.328509	32.5501	0	1.7749	10.5138	13.4959	0.00700257	0.00336736	0.00202807	0.00543369	0.0177552
45	Ⅰ	①	65	20.7006	11.9	0.574862	22.04	0.237484	4.18784	0.407552	0.0871327	0.0407043	0.606113	0.145772	0.0644909	0.0643637	0.0193346	0.0432484	0.0426124	3.47132	0.215733	23.8731	0.0653813	3.36943	15.3744	12.9072	0.236085	0.516055	0.371936	0.0578765	0.0938744
50	Ⅰ	②	79	25.1592	8.7	0.345797	21.86	0.283428	9.57889	0.216765	0.0821742	0.88967	0.473499	0.0672467	0.117183	0.0473596	0.011378	0.122629	0.0438587	6.02784	0.344986	25.7432	0	3.55542	12.6549	12.4892	0.746959	0.394047	0.096421	0.0333559	0.149615
54	Ⅰ	②	88	28.0255	8.1	0.289023	21.48	0.2359	5.73312	0.0188311	0.00496323	1.26125	0.188019	0.0210208	0.00540117	0.0404358	0.108899	0.0108023	0.0659818	4.89696	0.275605	28.3481	0.107585	2.96874	13.8737	13.1546	0.219404	0.0699232	0.0465668	0.125979	0.0109483
89	Ⅰ	①	68	21.6561	12.1	0.558735	20.47	0.23535	7.21847	0.0787162	0.0996096	2.62578	0.199951	0.145921	0.0276804	0.0350663	0.0197622	0.257774	0.0853701	4.95553	0.416404	26.1831	0.219181	4.28634	11.7983	12.2618	0.978862	0.311737	0.86122	0.0114448	0.0864348
57	Ⅰ	④	94	29.9363	8.6	0.287277	20.09	0.174152	7.69766	0.0170131	0.0290769	0.0247463	0.545657	0.206013	0.0201064	0.0575352	0.0538233	0.0219624	0.300668	5.36067	0.333766	27.5563	0	2.33482	14.3739	15.0847	0.484409	0.141054	0.0677431	0.152809	0.0454714
83	Ⅰ	③	82	26.1146	7.65	0.292939	20	0.199036	6.3762	0.0767331	0.347945	0.161404	0.167284	0.161257	0.0686482	0.0152878	0.0438055	0.0996648	0.0933439	2.94496	0	24.4166	0	3.52575	15.4688	13.3426	1.06882	0.621215	0.760128	0.562562	0.434527
3	Ⅰ	③	82	26.1146	9.75	0.373354	19.66	0.163064	7.31619	0.0432359	0.0694513	0.459846	0.126512	0.0442141	0.038671	0.0328019	0.126251	0.00805374	0.194594	6.55969	0.462454	28.7979	0	3.17177	10.6092	15.708	0.210604	0.371092	0.0848088	0.125893	0.220614
97	Ⅱ	③	83	26.4331	7.9	0.298867	19.4901	0.211854	8.57857	0.654937	0.232512	0.453768	0.236216	0.136629	0.157287	0.121955	0.678302	0.158997	0.539963	25.0473	0	5.30888	0	12.2354	12.1871	0.0715202	0.600228	0.748397	1.17182	0.300043	1.25075
8	Ⅰ	①	64	20.3822	11	0.539687	17.94	0.207305	9.84555	0.0506532	0.0732663	1.26079	0.130477	0.0870037	0.039912	0.0124372	0.0374811	0.0274183	0.0582851	4.87616	0.983045	30.0245	0.0842901	1.80396	13.4039	14.0076	0.210754	0.528806	0.626777	0.0657474	0.0495791
10	Ⅰ	②	108	34.3949	9.7	0.282019	17.81	0.190076	6.36195	0.0523673	0.0652963	1.20751	0.126984	0.086594	0.0821841	0.0889493	0.0675513	0.253468	0.0915551	5.14603	0.554342	30.2887	0.095063	2.80042	11.1151	14.2736	0.222949	0.800443	0.901069	0.209369	0.263039
106	Ⅰ	②	99	31.5287	7.95	0.252152	17.2715	0.170651	9.16653	0.0217093	0.0170376	0.016488	0.0585326	0.0513877	0.351195	0.0346249	0.184941	0.0667766	1.08052	4.35971	1.07639	26.9624	0.0824402	4.76395	12.2399	12.7917	1.04974	0.432536	0.55922	0.0516625	0.0934323
107	Ⅰ	②	68	21.6561	6.25	0.288603	16.8817	0.193931	11.8104	0.0184697	0.00527704	1.68391	0.85066	0.480211	0.202902	0.091029	0.224538	0.0108179	0.327309	24.2562	0.352243	5.25989	0	12.928	11.6661	1.04222	0.501187	0.426121	0.981926	0.315172	0.541557
65	Ⅰ	③	70	22.293	6.65	0.2983	15.3806	0.180037	12.8613	0.0261814	0.0280561	0.436874	0.104661	0.0543668	0.0620596	0.0208805	0.0658737	0.183011	6.56267	28.9209	3.82235	8.31618	0.386192	12.4371	0.366216	0.863663	0.194647	0.157929	0.106859	0.017325	0.031353
46	Ⅰ	③	72	22.9299	7.25	0.316181	22.26	0.312189	8.26239	0.152623	0.0620342	3.22417	0.223481	0.114733	0.0563233	0.0378224	0.0133712	0.0142604	0.0779361	4.54731	0.358219	24.8239	0.165789	4.0142	11.5846	13.2403	0.0596062	0.326483	0.431401	0.0054032	0.07862
62	Ⅰ	③	101	32.1656	8	0.248713	20.013	0.216285	8.7562	0.0351463	0.014472	0.347805	0.267971	0.0669529	0.0497774	0.0168575	0.0254453	0.119434	0.0609097	26.1089	0	2.77465	0	13.079	12.2867	0.673346	0.381679	0.201813	0.187341	0.400286	0.399014
24	Ⅰ	②	87	27.707	9.15	0.330241	19.9403	0.244197	9.36931	0.100803	2.32792	0.0475182	0	0.0741241	0.035365	0.0158759	0.0220803	0.00919708	0.209307	5.26036	0	26.9182	0	3.61927	10.985	13.3066	0.281204	0.404745	0.624343	0.137591	0.193394
34	Ⅱ	②	91	28.9809	8.8	0.303648	18.6713	0.213143	7.9527	0.0225573	0.0193348	1.2342	0.678329	0.233053	0.0200253	0.0283117	0.0802164	0.181264	0.346415	6.79606	0.087582	29.0976	0	1.45517	13.4495	14.158	0.39855	0.739671	0.630222	0.329152	0.473587
28	Ⅰ	①	98	31.2102	9	0.288367	17.6304	0.211823	14.1454	0.0418814	1.45898	0.281518	0.115389	0.0201353	0.0145511	0.0141216	0.024753	0.114207	0.218106	25.7902	0	3.97927	0	11.1423	13.7928	0.983677	0.569212	1.24323	0.112973	0.219233	0.305251
102	Ⅰ	①	99	31.5287	8.15	0.258495	15.7701	0.300109	8.23179	0.138143	0.0250164	1.70997	0.0757335	0.0559447	0.020182	0.018755	0.0173134	0.127019	0.0523771	5.39891	0.389909	29.5221	0	3.97353	12.4979	14.9183	0.338231	0.52348	0.797743	0.07004	0.173717
73	Ⅰ	③	74	23.5669	9.08	0.385286	14.9329	0.158422	13.8899	0.00569297	0.0610522	0.153514	0.237534	0.0482921	0.795249	0.32607	0.426973	0.259128	0.280722	4.91657	1.03121	19.8569	0.898115	4.67805	9.8671	11.565	0.926384	0.541029	0.601296	0.202002	0.972713
98	Ⅰ	②	95	30.2548	5.75	0.190053	13.76	0.154983	6.1178	0.008028	0.00629565	0.845729	0.746942	0.195799	0.359274	0.189672	0.436301	0.0915193	0.150631	1.17927	0.490215	31.2635	0	2.77097	10.4448	15.1325	0.488567	0.039126	0.959431	0.230023	0.241178
60	Ⅰ	③	75	23.8854	8.9	0.372613	12.2505	0.139549	11.8598	3.66827	0.0688722	0.0075188	0.0842105	0.297744	0.044812	0.0081203	0.00601504	0.0240602	0.355789	21.9477	0.0406015	3.89053	1.21083	16.2529	11.169	0.395489	0.173233	0.158195	0.0192481	0.0150376	0.0255639
99	Ⅱ	②	84	26.7516	7.8	0.291571	9.18129	0.244924	13.6145	0.124842	0.00252599	0.09181	0.0390071	0.00218595	0.0233654	0.0133586	0.00806373	0.019285	0.207568	27.677	3.13655	12.59	0.153162	15.0154	0.48295	0.138735	0.329204	0.00422617	0.00466336	0.00412902	0.00140872
32	Ⅱ	④	80	25.4777	10.6	0.41605	21.7105	0.251659	4.82737	0.041935	0.0633383	0.768922	0.358336	0.11336	0.0195148	0.0124933	0.136265	0.162995	0.569173	5.67769	0.995739	27.0231	0	4.70152	12.3656	13.3722	0.366278	0.50569	1.16488	0.00532662	0.18711
113	Ⅱ	④	61	19.4268	8.5	0.437541	19.0903	0.182274	5.98101	0.0754606	0.0632302	0.342668	0.444143	0.2613	0.167746	0.00693563	0.0111145	0.171794	0.043386	6.25205	1.08531	30.2412	0	3.94832	12.8055	13.4512	0.291887	0.425415	0.609504	0.00269111	0.0972301
12	Ⅰ	③	86	27.3885	10.8	0.394326	18.22	0.223213	7.36123	0.148143	0.0452358	2.81666	0.195318	0.147972	0.0188815	0.0210492	0.0212203	0.162404	0.526401	5.43572	0.580137	24.42	0.278717	3.80209	13.3448	13.2378	0.757429	0.384989	0.328003	0.190127	0.104333
41	Ⅰ	③	89	28.3439	8.1	0.285775	15.01	0.155374	3.22301	0	0	0	0	0	0	0	0	0	0	5.04579	0	23.1287	0	8.99333	9.77375	11.2381	0	0	0	0	0
20	Ⅰ	④	87	27.707	5.4	0.194897	14.8702	0.183144	4.69755	0.0169849	0.0272344	1.94834	0.212487	0.0783648	0.172777	0.125044	0.33144	0.189118	0.321424	3.24095	0.740775	19.5553	0.170142	1.12879	7.50679	9.33296	0.457948	0.651166	2.29501	8.80661	0.00122994
58	Ⅰ	①	68	21.6561	5.7	0.263206	13.68	0.148917	7.13362	0.164157	0.0452846	0.236002	0.345585	0.103632	0.215392	0.176203	0.195507	0.318734	0.40161	4.70205	0.240066	25.3451	0.0760548	3.26615	8.87839	13.0823	0.532094	0.699733	0.703943	0.840232	0.667512
79	Ⅱ	④	82	26.1146	6.7	0.256561	8.64	0.0481394	2.68733	0.0591449	0.0187648	0.150119	0.22304	0.236817	0.0631829	0.0211401	0.118369	0.141647	0.175455	6.42249	1.22882	34.4123	0.183373	5.18092	15.1679	18.22	0.304988	0.19042	0.162787	0.0790182	0.0240697
2	Ⅰ	②	97	30.8917	7.95	0.257351	53.89	0.63663	14.137	0.122597	0.012627	3.93549	1.23584	0.0516559	0.146473	0.127188	0.161396	0.085634	0.0452276	2.01183	0.0805832	9.38462	0.0284681	1.36762	0.545027	4.69656	0	0	0	0	0
70	Ⅰ	②	74	23.5669	7.2	0.305514	35.97	0.385255	1.70827	0.244718	0.000988386	0	0	0.0331727	0.0164937	0.492742	0.619255	0.718866	21.9893	9.42414	0	0.186898	0.106004	0.449253	0.293983	0.140227	0.143501	0.205523	0.00413887	0.00268718	0.00101927
4	Ⅰ	②	80	25.4777	9.55	0.374838	44.97	0.546066	25.7459	0.105353	0.0197034	0.0462427	0.716158	0.334154	0.940938	0.147977	0.425031	0.237245	0.221965	4.90856	0	0	0	1.33661	2.31616	4.52816	0.0184971	0.0120633	0.0104549	0.0148781	0.0116612
72	Ⅰ	③	118	37.5796	7.2	0.191593	30.3702	0.392886	16.6751	0.1554	1.16994	0.0328586	0.0256272	0.0274106	0.00495932	0.00290719	0.0289497	0.0282901	0.270735	17.2027	4.624	12.375	0	0	8.84174	0.434784	0.261256	0.129944	0.227323	0.131898	0.113258
93	Ⅰ	②	99	31.5287	7	0.22202	27.18	0.273267	5.84526	0.0172369	0.00434425	0.75674	0.377529	0.297091	0.0742726	0.0100899	0.0124722	0.146723	0.0441432	5.4219	0.14294	26.3123	0	1.66525	10.9649	13.8785	0.750154	0.254489	0.322876	0.804246	0.0863244
81	Ⅰ	③	96	30.5732	8.4	0.27475	25.86	0.196859	6.86432	0.0357469	0.0979968	0.243191	0.123662	0.0486493	0.051442	0.0164492	0.110927	0.00111709	0.004608	4.27094	0.312087	26.6007	0.11453	3.60175	11.1328	14.6089	0.282037	0.377856	0.742195	0.00388189	0.0809053
27	Ⅰ	④	89	28.3439	13	0.458652	24.6315	0.289716	4.96272	0.0434408	1.1443	0.28912	0.1337	0.021588	0.0226475	0.00768161	0.101384	0.0372823	6.18515	25.3722	3.38799	11.5054	0.183034	13.4914	0.930534	1.22277	0.00529766	0.00648964	0.00456923	0.401563	0.0236408
101	Ⅰ	④	64	20.3822	9.6	0.471	24.2308	0.28866	5.35486	0.0123228	0.0392236	1.64707	0.219555	0.248953	0.0620973	0.056701	0.0367268	0.0982603	0.0555735	5.85092	0.41213	26.458	0.206105	4.46529	11.994	12.0326	0.749356	0.27078	0.115979	0.00169137	0.057587
38	Ⅰ	④	87	27.707	10.3	0.371747	23.1916	0.261632	10.0645	0.681422	0.467771	0.182553	0.00371567	0.0102585	0.0367528	0.338045	0.633279	0.929564	6.87795	10.6569	0	0.570598	0	0.96769	0.489338	0.668498	0.202666	3.14919	0.00533118	0.00290792	0.0117124
100	Ⅱ	①	78	24.8408	7.3	0.293872	22.5118	0.261952	5.0166	0.00396897	0.0162367	1.46978	0.251308	0.0558362	0.0452823	0.0605268	0.20341	0.414848	0.935143	25.1529	0.0901137	3.47122	1.12349	10.4162	11.6022	0.60193	0.200794	0.213873	0.0207469	0.0208371	0.0267003
48	Ⅰ	②	65	20.7006	6.98	0.337188	22.22	0.218395	6.50708	0.0248255	0.0303978	0.0945367	0.171972	0.162019	0.00195991	0.0255556	0.0371229	0.0821239	0.0394287	5.75997	0.307167	27.8954	0	4.95418	12.5401	13.1032	0.277615	0.119401	0.145264	0.0347019	0.0885801
87	Ⅰ	②	79	25.1592	7.6	0.302076	22.04	0.234619	6.4953	0.00785851	0.00766915	0.00747979	0.0719575	0.0425117	0.0120245	0.00426064	0.0115511	0.00596489	0.00946809	5.08228	0.385919	29.4427	0.13653	1.61857	10.7388	16.494	0.373895	0.0836979	0.0169479	0.0195043	0.245602
16	Ⅰ	②	91	28.9809	9.18	0.31676	26.6125	0.31094	5.53925	0.0440449	0.094656	2.55935	0.00323265	0.00585918	0.0279826	0.0421255	0.214769	0.520053	0.579655	6.21881	1.01495	26.5764	0.329124	1.45631	11.6906	12.8186	0.0237398	0.0137388	0.0262653	0.103142	0.00242449
7	Ⅰ	②	67	21.3376	12.4	0.581134	23.14	0.427436	6.48677	0.14528	0.0261431	1.698	0.0696531	0.0460803	0.0187332	0.0203078	0.00250084	0.0973939	0.0458256	5.32643	0.320548	27.2186	0	3.17399	12.7841	13.504	0.681596	0.242026	0.397148	0.867445	0.0160702
23	Ⅰ	②	93	29.6178	9.2	0.310624	16.8712	0.212791	16.5931	0.041389	1.89208	0.644218	0.41389	0.115398	0.0586929	0.0230329	0.0226821	0.0775167	0.0340231	4.52695	0.940723	21.7991	0.179118	4.22577	11.8181	12.7977	0.940021	0.424412	0.374138	0.0162516	0.964808
105	Ⅰ	②	64	20.3822	8.85	0.434203	20.8102	0.27186	6.64803	0.358666	1.11625	0.481465	0.111796	0.0663635	0.0378032	0.0131553	0.148083	0.484253	1.2814	24.0102	3.83871	12.0891	0	2.10612	13.2575	0.870354	0.441608	0.241931	0.173269	0.165395	0.335583
22	Ⅰ	②	66	21.0191	8.35	0.397258	27.1111	0.273982	6.4713	0.00560262	0.00382618	0.126811	0.023777	0.0214539	0.00942881	0.0651817	0.0099754	0.28751	0.312244	4.97978	0.982509	22.0752	1.0645	4.50355	11.7335	11.9052	0.412681	0.682837	0.193632	0.743782	0.00847226
66	Ⅰ	③	85	27.0701	8.65	0.319541	23.9402	0.296734	6.3845	0.114131	0.607595	0.0471412	0.578711	0.107058	0.0462524	0.00314768	0.0228485	0.0814694	0.210136	27.0621	3.52168	13.8901	0.222393	12.5943	0.748796	0.355725	0.139831	0.181195	0.062787	0.140794	0.124222
109	Ⅰ	④	83	26.4331	6.25	0.236446	20.3319	0.260374	8.93219	0.014194	0.115993	0.0457463	0.0403219	0.0608444	0.0245005	0.00334509	0.0182624	0.0292017	0.222493	26.6376	0.187777	1.49525	0	11.4882	12.9484	0.0171775	0.320043	0.387488	1.3779	0.179459	0.547871
17	Ⅰ	②	67	21.3376	8.8	0.412418	19.79	0.495267	21.1266	0.103623	0.0270321	2.78173	0.303789	0.149964	0.155435	0.348199	0.262598	0.448604	0.318915	2.1394	0.430583	7.62145	0.603074	2.41712	4.59192	4.28845	0.60597	0.217544	0.276757	0.560916	0.111025
44	Ⅰ	②	74	23.5669	5.85	0.24823	24.53	0.287097	3.92987	0.0618372	0.0654747	0.704481	0.0812812	0.0221225	0.0153105	0.0186834	0.0501311	0.0247349	0.165307	4.88613	0.32744	29.0043	3.16345	12.7927	13.1057	1.21799	0.0080686	0.00578691	0.0740393	0.100262	0.0814466
63	Ⅰ	③	97	30.8917	3.9	0.126247	23.4205	0.232763	7.3342	0.718378	0.749132	0.18936	0.0300099	0.0101687	0.0368304	0.0637401	0.268725	0.71503	0.299727	4.04278	0.96813	28.0141	0.200645	2.33197	12.5764	13.0904	0.946429	0.420883	0.865575	0.285094	0.31436
9	Ⅰ	③	74	23.5669	9.2	0.390378	21.98	0.199623	10.357	0.046513	0.00601932	0.551863	0.968838	0.0923145	0.137843	0.0930259	0.075734	0.162741	0.332103	7.32081	0	24.4699	0	4.82898	10.6207	12.0066	0.0496868	0.349668	0.529208	0.00503434	0.37577
96	Ⅰ	②	81	25.7962	5.47	0.212047	21.49	0.292013	5.17372	0.174113	0.0016381	6.14201	0.278003	0.106994	0.0278477	0.00831982	0.029184	0.000991481	0.188856	4.3676	0.968763	26.8299	0	3.58308	10.9738	12.8873	0.220066	0.410904	0.403576	0.00521605	0.0105183
59	Ⅰ	③	79	25.1592	9.25	0.367658	20.5519	0.238017	9.81476	0.116998	0.499021	0.00268014	0.0119575	0.0170086	0.0772085	0.0797856	0.710442	0.96289	0.202041	11.5554	0.0957633	12.4549	0	0.395217	0.792908	0.416967	0.333368	0.0807133	3.01082	0.164519	0.377384
82	Ⅰ	③	78	24.8408	9.15	0.368346	20.17	0.233077	11.1333	0.452098	0.589518	0.167552	0.0230549	0.00970732	0.0174934	0.104758	0.44593	0.546543	0.291826	5.37159	0.42783	26.5775	0.0815011	1.65935	12.0955	12.6782	0.228223	0.213056	0.17999	0.00637043	0.00374136
85	Ⅰ	①	83	26.4331	11.9	0.450193	20.08	0.201768	4.99994	0.00383105	0.0143664	0.233375	0.334791	0.0899232	0.177399	0.141855	0.830698	0.300524	0.384914	3.58373	0.6931	21.9418	0.181868	1.56562	8.90899	10.9225	0.817928	1.25999	0.605624	0.600942	3.90735
18	Ⅰ	③	66	21.0191	8.2	0.390121	19.5606	0.202242	9.35591	0.0058851	0.00429706	0.00224194	0.245026	0.0347501	0.0863148	0.0242877	0.0654834	0.134236	0.500234	27.7452	2.17515	12.1757	0	0.313312	18.3732	0.437085	0.137786	0.024568	1.67753	0.221392	0.539094
55	Ⅰ	①	76	24.2038	6.8	0.280947	17.59	0.196919	9.49387	0.00697907	0.713371	0.71556	0.250015	0.0525483	0.0550115	0.0762224	0.207046	0.0833383	0.408207	6.08301	0.79493	20.5395	0	7.86364	12.6607	13.0485	0.750319	0.596369	0.151624	0.308721	0.521925
95	Ⅰ	④	91	28.9809	5.7	0.196681	16.99	0.229366	15.3906	0.0886597	0.029824	3.07153	0.00261105	0.0027271	0.00429373	0.0424731	0.434305	0.130146	0.401116	5.08679	0.394733	24.8077	0.386842	3.34934	11.876	12.6683	0.00510606	0.00504803	0.0216427	0.0808846	0.00208884
31	Ⅰ	③	67	21.3376	8.2	0.384299	16.4311	0.194083	16.9994	0.0157693	0.779433	0.241256	0.197857	0.231956	0.231282	0.362962	0.207831	0.221578	0.540535	24.2837	3.21255	10.3062	0	12.6012	0.0268886	0.824449	0.336546	0.491812	2.13478	0.00363906	1.31525
53	Ⅴ	③	66	21.0191	5.5	0.261667	16.21	0.135724	6.96759	0.865629	0.0221727	0.213664	0.20896	0.13214	0.115343	0.694295	0.573801	0.51445	0.437182	3.59399	0	22.2893	0	5.6603	17.0185	12.132	1.3167	0.945809	0.21232	2.15903	0
52	Ⅰ	①	83	26.4331	4.8	0.18159	15.5	0.164525	8.49221	0.021721	1.82387	1.36103	0.0212588	0.012478	0.0887325	0.1227	0.567056	0.83233	0.392595	5.15827	0.793278	27.371	0	2.87988	14.1186	12.2814	0.747294	0.539789	0.219521	1.12764	0.00554578
84	Ⅰ	②	71	22.6115	8.4	0.371493	15.1902	0.186052	9.85465	0.0322059	0.0698593	1.19503	0.0941036	0.0585453	0.0284945	0.0146064	0.0211913	0.0996109	0.0483688	5.47022	0.371027	30.7906	0	5.31811	10.7804	13.7568	0.951811	0.289614	0.092607	0.00975756	0.0164023
14	Ⅰ	①	82	26.1146	9.4	0.359951	14.95	0.189833	12.1472	0.0236927	0.0917607	2.43714	0.179734	0.0667086	0.0291304	0.014371	0.0214594	0.0155362	0.0346651	5.19336	0.445986	30.8743	0.254308	1.37544	11.1592	14.6416	0.302665	0.0491332	0.29344	0.00213623	0.0102927
26	Ⅰ	③	74	23.5669	10.82	0.459119	14.2983	0.159809	11.4811	0.289058	0.323047	0.86285	0.932767	0.375373	0.0699165	0.0223614	0.0481515	0.107931	1.17323	23.1313	4.58244	15.2917	0.739416	12.9401	0.573345	0.883572	0.466905	0.344365	0.492695	0.356142	0.218396
29	Ⅰ	③	77	24.5223	10.6	0.43226	13.5901	0.13704	10.8663	0.0109446	0.116448	0.246641	0.0221485	1.05265	1.06982	2.11541	4.23684	1.97604	0.388817	21.7681	2.60926	11.3117	0.266196	12.6198	0.482442	0.554178	0.231132	0.162872	0.141501	0.152394	0.0555008
91	Ⅰ	②	104	33.121	6.2	0.187192	10.9602	0.103879	4.39464	0.117779	0.00939901	0.239292	1.11386	0.248324	0.075682	0.0184	0.0281358	0.00973579	0.268071	5.11857	1.14451	32.8357	0	5.77005	12.0107	16.6616	0.337324	0.374522	1.05505	0.00385758	0.156997
94	Ⅰ	③	75	23.8854	7.7	0.322373	21.89	0.240981	10.9224	0.0742392	0.500424	1.31686	0.494698	0.637351	0.698757	0.644065	0.256283	0.371196	0.33842	7.01096	0.0831242	27.9396	0	1.2592	10.2826	12.1842	0.0432404	0.328054	0.0331707	0.0155981	0.0605168
37	Ⅰ	②	92	29.2994	14	0.477826	19.501	0.261472	8.35718	0.121611	0.00411356	0.22022	0.0201622	0.0258401	0.0136732	0.113499	0.527231	1.05962	0.301622	10.5828	0.102491	13.3127	0.380533	0.951275	0.390498	0.468888	0.222827	0.223581	0.124797	0.00637312	0.00243337
13	Ⅰ	④	93	29.6178	10.35	0.349452	17.1	0.159335	6.85969	1.74952	0.0146179	1.16992	0.451449	0.257518	4.5944	3.05904	1.71979	0.576919	0.637827	3.30462	0.515037	12.2288	1.0369	6.53834	1.97	20.0209	0.195392	0.0531116	0.0533553	0.0175415	0.0160797
6	Ⅰ	①	84	26.7516	11	0.41119	14.95	0.178124	10.1259	0.491754	0.308379	2.51239	1.25709	0.00849007	0.0492647	0.0156396	0.0210576	0.00184324	0.0636755	4.52867	0.531802	23.6473	0.351165	4.93574	14.3347	15.0214	0.0576989	0.369318	0.31955	0.360884	0.186726
25	Ⅰ	④	89	28.3439	8.17	0.288245	11.6911	0.160132	8.71012	0.0823107	4.04714	0.714008	0.0125711	0.127207	0.126309	0.102065	0.152799	0.0962287	0.428465	26.1184	5.33673	12.7248	0.0525292	15.6212	1.48054	1.61883	0.014367	0.287189	4.50584	0.0294822	0.0109249
90	Ⅰ	②	65	20.7006	7.8	0.3768	8.86	0.254554	5.44046	0.559991	0.270738	0.223568	0.189393	0.0758237	0.150933	0.089532	0.152314	0.0916263	0.0661137	4.96581	0.340945	25.4598	0	4.85691	11.233	12.1357	0.981282	0.304723	0.209241	0.23066	0.140843
80	Ⅱ	④	84	26.7516	12.8	0.478476	27.3666	0.305793	6.11123	0.075488	0.103786	1.92247	0.0265736	0.00180293	0.00305715	0.0616132	0.0223407	0.26801	0.745943	4.83021	0.85216	25.8618	0.143843	3.57208	11.6145	11.6742	0.744062	0.384181	0.170181	0.082151	0.104727
5	Ⅱ	③	82	26.1146	10.7	0.409732	25.2	0.239437	3.73748	0.00260123	0.00594567	0.530775	0.163506	0.133034	0.0821246	0.0336922	0.185183	0.0474415	0.0842304	4.30529	0.42078	27.5959	0.134397	1.70059	13.5947	13.3202	0.839207	0.431805	0.299885	0.621819	0.0826201
11	Ⅱ	④	61	19.4268	11.55	0.594541	23.6614	0.255754	13.6491	0.205136	0.205669	0.00436914	0.0123615	0.00266411	0.015665	0.104646	0.0180094	0.0632992	0.322997	6.44991	0.678708	20.5044	1.18564	4.72656	11.4828	8.91294	0.42679	0.373402	0.385976	0.170716	0.271846
15	Ⅱ	②	68	21.6561	9.7	0.447912	22.8	0.257947	4.35962	0.0476405	0.0518879	0.787885	0.12949	0.0609186	0.01787	0.00447706	0.148585	0.00501277	0.0430486	6.24622	0.328509	32.5501	0	1.7749	10.5138	13.4959	0.00700257	0.00336736	0.00202807	0.00543369	0.0177552
33	Ⅱ	②	99	31.5287	8	0.253737	22.04	0.237484	4.18784	0.407552	0.0871327	0.0407043	0.606113	0.145772	0.0644909	0.0643637	0.0193346	0.0432484	0.0426124	3.47132	0.215733	23.8731	0.0653813	3.36943	15.3744	12.9072	0.236085	0.516055	0.371936	0.0578765	0.0938744
35	Ⅱ	②	87	27.707	8.6	0.310391	21.86	0.283428	9.57889	0.216765	0.0821742	0.88967	0.473499	0.0672467	0.117183	0.0473596	0.011378	0.122629	0.0438587	6.02784	0.344986	25.7432	0	3.55542	12.6549	12.4892	0.746959	0.394047	0.096421	0.0333559	0.149615
36	Ⅴ	②	75	23.8854	6.9	0.28888	21.48	0.2359	5.73312	0.0188311	0.00496323	1.26125	0.188019	0.0210208	0.00540117	0.0404358	0.108899	0.0108023	0.0659818	4.89696	0.275605	28.3481	0.107585	2.96874	13.8737	13.1546	0.219404	0.0699232	0.0465668	0.125979	0.0109483
39	Ⅰ	③	100	31.8471	12.7	0.39878	20.47	0.23535	7.21847	0.0787162	0.0996096	2.62578	0.199951	0.145921	0.0276804	0.0350663	0.0197622	0.257774	0.0853701	4.95553	0.416404	26.1831	0.219181	4.28634	11.7983	12.2618	0.978862	0.311737	0.86122	0.0114448	0.0864348
40	Ⅲ	④	94	29.9363	10.9	0.364106	20.09	0.174152	7.69766	0.0170131	0.0290769	0.0247463	0.545657	0.206013	0.0201064	0.0575352	0.0538233	0.0219624	0.300668	5.36067	0.333766	27.5563	0	2.33482	14.3739	15.0847	0.484409	0.141054	0.0677431	0.152809	0.0454714
43	Ⅰ	④	66	21.0191	9.2	0.437697	20	0.199036	6.3762	0.0767331	0.347945	0.161404	0.167284	0.161257	0.0686482	0.0152878	0.0438055	0.0996648	0.0933439	2.94496	0	24.4166	0	3.52575	15.4688	13.3426	1.06882	0.621215	0.760128	0.562562	0.434527
47	Ⅰ	②	81	25.7962	7.5	0.290741	19.66	0.163064	7.31619	0.0432359	0.0694513	0.459846	0.126512	0.0442141	0.038671	0.0328019	0.126251	0.00805374	0.194594	6.55969	0.462454	28.7979	0	3.17177	10.6092	15.708	0.210604	0.371092	0.0848088	0.125893	0.220614
51	Ⅴ	②	86	27.3885	5.3	0.193512	19.4901	0.211854	8.57857	0.654937	0.232512	0.453768	0.236216	0.136629	0.157287	0.121955	0.678302	0.158997	0.539963	25.0473	0	5.30888	0	12.2354	12.1871	0.0715202	0.600228	0.748397	1.17182	0.300043	1.25075
61	Ⅴ	③	81	25.7962	5.1	0.197704	17.94	0.207305	9.84555	0.0506532	0.0732663	1.26079	0.130477	0.0870037	0.039912	0.0124372	0.0374811	0.0274183	0.0582851	4.87616	0.983045	30.0245	0.0842901	1.80396	13.4039	14.0076	0.210754	0.528806	0.626777	0.0657474	0.0495791
64	Ⅰ	①	92	29.2994	9.65	0.329359	17.81	0.190076	6.36195	0.0523673	0.0652963	1.20751	0.126984	0.086594	0.0821841	0.0889493	0.0675513	0.253468	0.0915551	5.14603	0.554342	30.2887	0.095063	2.80042	11.1151	14.2736	0.222949	0.800443	0.901069	0.209369	0.263039
67	Ⅰ	③	106	33.758	11.8	0.349547	17.2715	0.170651	9.16653	0.0217093	0.0170376	0.016488	0.0585326	0.0513877	0.351195	0.0346249	0.184941	0.0667766	1.08052	4.35971	1.07639	26.9624	0.0824402	4.76395	12.2399	12.7917	1.04974	0.432536	0.55922	0.0516625	0.0934323
68	Ⅰ	③	60	19.1083	8.25	0.43175	16.8817	0.193931	11.8104	0.0184697	0.00527704	1.68391	0.85066	0.480211	0.202902	0.091029	0.224538	0.0108179	0.327309	24.2562	0.352243	5.25989	0	12.928	11.6661	1.04222	0.501187	0.426121	0.981926	0.315172	0.541557
71	Ⅰ	①	73	23.2484	4.9	0.210767	15.3806	0.180037	12.8613	0.0261814	0.0280561	0.436874	0.104661	0.0543668	0.0620596	0.0208805	0.0658737	0.183011	6.56267	28.9209	3.82235	8.31618	0.386192	12.4371	0.366216	0.863663	0.194647	0.157929	0.106859	0.017325	0.031353
74	Ⅱ	②	80	25.4777	8.9	0.349325	22.26	0.312189	8.26239	0.152623	0.0620342	3.22417	0.223481	0.114733	0.0563233	0.0378224	0.0133712	0.0142604	0.0779361	4.54731	0.358219	24.8239	0.165789	4.0142	11.5846	13.2403	0.0596062	0.326483	0.431401	0.0054032	0.07862
75	Ⅱ	③	75	23.8854	8.9	0.372613	20.013	0.216285	8.7562	0.0351463	0.014472	0.347805	0.267971	0.0669529	0.0497774	0.0168575	0.0254453	0.119434	0.0609097	26.1089	0	2.77465	0	13.079	12.2867	0.673346	0.381679	0.201813	0.187341	0.400286	0.399014
76	Ⅴ	④	79	25.1592		0	19.9403	0.244197	9.36931	0.100803	2.32792	0.0475182	0	0.0741241	0.035365	0.0158759	0.0220803	0.00919708	0.209307	5.26036	0	26.9182	0	3.61927	10.985	13.3066	0.281204	0.404745	0.624343	0.137591	0.193394
77	Ⅳ	④	67	21.3376	7.1	0.332746	18.6713	0.213143	7.9527	0.0225573	0.0193348	1.2342	0.678329	0.233053	0.0200253	0.0283117	0.0802164	0.181264	0.346415	6.79606	0.087582	29.0976	0	1.45517	13.4495	14.158	0.39855	0.739671	0.630222	0.329152	0.473587
78	Ⅳ	④	72	22.9299	7.6	0.331444	17.6304	0.211823	14.1454	0.0418814	1.45898	0.281518	0.115389	0.0201353	0.0145511	0.0141216	0.024753	0.114207	0.218106	25.7902	0	3.97927	0	11.1423	13.7928	0.983677	0.569212	1.24323	0.112973	0.219233	0.305251
86	Ⅱ	②	74	23.5669	8.8	0.373405	15.7701	0.300109	8.23179	0.138143	0.0250164	1.70997	0.0757335	0.0559447	0.020182	0.018755	0.0173134	0.127019	0.0523771	5.39891	0.389909	29.5221	0	3.97353	12.4979	14.9183	0.338231	0.52348	0.797743	0.07004	0.173717
92	Ⅱ	③	97	30.8917	7.8	0.252495	14.9329	0.158422	13.8899	0.00569297	0.0610522	0.153514	0.237534	0.0482921	0.795249	0.32607	0.426973	0.259128	0.280722	4.91657	1.03121	19.8569	0.898115	4.67805	9.8671	11.565	0.926384	0.541029	0.601296	0.202002	0.972713
103	Ⅰ	①	66	21.0191	8.4	0.399636	13.76	0.154983	6.1178	0.008028	0.00629565	0.845729	0.746942	0.195799	0.359274	0.189672	0.436301	0.0915193	0.150631	1.17927	0.490215	31.2635	0	2.77097	10.4448	15.1325	0.488567	0.039126	0.959431	0.230023	0.241178
104	Ⅰ	②	66	21.0191	8.85	0.421045	12.2505	0.139549	11.8598	3.66827	0.0688722	0.0075188	0.0842105	0.297744	0.044812	0.0081203	0.00601504	0.0240602	0.355789	21.9477	0.0406015	3.89053	1.21083	16.2529	11.169	0.395489	0.173233	0.158195	0.0192481	0.0150376	0.0255639
108	Ⅰ	①	99	31.5287	7.1	0.225192	9.18129	0.244924	13.6145	0.124842	0.00252599	0.09181	0.0390071	0.00218595	0.0233654	0.0133586	0.00806373	0.019285	0.207568	27.677	3.13655	12.59	0.153162	15.0154	0.48295	0.138735	0.329204	0.00422617	0.00466336	0.00412902	0.00140872
110	Ⅰ	③	100	31.8471	8.7	0.27318	21.7105	0.251659	4.82737	0.041935	0.0633383	0.768922	0.358336	0.11336	0.0195148	0.0124933	0.136265	0.162995	0.569173	5.67769	0.995739	27.0231	0	4.70152	12.3656	13.3722	0.366278	0.50569	1.16488	0.00532662	0.18711
111	Ⅰ	②	83	26.4331	6.35	0.240229	19.0903	0.182274	5.98101	0.0754606	0.0632302	0.342668	0.444143	0.2613	0.167746	0.00693563	0.0111145	0.171794	0.043386	6.25205	1.08531	30.2412	0	3.94832	12.8055	13.4512	0.291887	0.425415	0.609504	0.00269111	0.0972301
112	Ⅲ	②	83	26.4331	6.8	0.257253	18.22	0.223213	7.36123	0.148143	0.0452358	2.81666	0.195318	0.147972	0.0188815	0.0210492	0.0212203	0.162404	0.526401	5.43572	0.580137	24.42	0.278717	3.80209	13.3448	13.2378	0.757429	0.384989	0.328003	0.190127	0.104333
