# Supplementary material for: Analysis on single nucleotide polymorphisms of the PeTPS-(-)Apin gene in Pinus elliottii
Source: PLoS One. 2022 May 27;17(5):e0266503. doi: 10.1371/journal.pone.0266503 (PMC9140247; doi:10.1371/journal.pone.0266503)
Supplement: S2 Table — (XLSX) [file pone.0266503.s008.xlsx]

## Sheet: Sheet1
Trait	Marker	Chr	Pos	df	F	p	k	Qvalue	add_effect	add_F	add_p	dom_effect	dom_F	dom_p	errordf	MarkerR2	Genetic Var	Residual Var	-2LnLikelihood
α-Pinene	AG3859	2	7473644	2	11.4455	9.3604e-07	1	0.00271452	-0.04571	0.50332	0.47969	3.55016	31.5267	1.7689e-07	107	0.30145	3.8169e-06	0.38169	191.221
α-Pinene	AT641	2	4180789	2	10.2715	6.2458e-05	3	0.0603761	0.02526	0.19373	0.6608	2.03792	20.9574	1.3796e-05	105	0.19944	0.1558	0.11843	163.128
α-Pinene	CG615	2	3376157	1	15.5483	5.658e-05	2	0.082041	NaN	NaN	NaN	NaN	NaN	NaN	103	0.17375	2.4246e-06	0.24246	144.938
β-Pinene	GT309	1	2973508	2	9.58255	0.00016584	4	0.120234	0.69205	2.49322	0.11777	17.9168	17.3166	7.1093e-05	99	0.19422	3.39476	12.1971	573.878
β-Pinene	AT214	3	17184237	2	9.18571	0.00023622	5	0.137008	0.71462	2.13578	0.14742	16.9916	15.648	0.00015297	96	0.18691	3.39476	12.1971	573.878
Dehydroabietic acid	CG1016	3	27198692	1	13.4	0.0004096	6	0.197973	NaN	NaN	NaN	NaN	NaN	NaN	103	0.08009	9.64544	0.40748	501.889
β-Pinene	AG793	2	6425970	2	8.12763	0.0005484	8	0.198795	0.26637	0.35804	0.55101	16.9692	15.5788	0.00015076	103	0.15878	3.39476	12.1971	573.878
β-Pinene	CG1216	4	11329241	2	8.22707	0.00049233	7	0.203965	-0.17425	0.18848	0.66512	17.3571	16.371	0.00010269	107	0.15747	3.39476	12.1971	573.878
Cymene	AG1199	3	27198816	1	12.1101	0.00074452	9	0.239901	NaN	NaN	NaN	NaN	NaN	NaN	106	0.10766	3.5108e-06	0.35108	182.695
6,8,11,14-Abietatetraenoic acid (%)	AG398	1	3205262	1	11.5145	0.00104	10	0.3016	NaN	NaN	NaN	NaN	NaN	NaN	93	0.12402	2.4246e-06	0.24246	144.938
Myrcene	CT1185	2	7473076	1	10.2708	0.00182	13	0.406	NaN	NaN	NaN	NaN	NaN	NaN	104	0.09936	1.1383e-05	1.13834	302.68
Myrcene	AG1895	2	7481006	1	10.6218	0.00155	11	0.408636	NaN	NaN	NaN	NaN	NaN	NaN	101	0.10401	1.1383e-05	1.13834	302.68
pimaric acid	AT641	2	4180789	2	6.80588	0.00171	12	0.41325	-0.026565	0.20616	0.6508	1.37148	13.568	0.0003769	105	0.12842	0.08149	0.20473	156.612
Pimarinal	AT2966	3	7428361	1	10.0573	0.00203	14	0.4205	NaN	NaN	NaN	NaN	NaN	NaN	104	0.09623	0.02848	0.07778	56.1712
α-Pinene	CG1216	4	11329241	2	6.28873	0.00268	15	0.518133	0.70037	1.09217	0.29851	23.8396	11.2198	0.00114	107	0.12077	17.1588	21.1734	680.444
pimaric acid	AG398	1	3205262	1	9.25373	0.00311	16	0.563688	NaN	NaN	NaN	NaN	NaN	NaN	93	0.08796	0.08149	0.20473	156.612
Isopimaric acid	CT1806	2	7480688	1	7.91683	0.0059	27	0.633704	NaN	NaN	NaN	NaN	NaN	NaN	106	0.07729	16.1395	64.044	724.83
α-Pinene	AG793	2	6425970	2	5.86381	0.00396	18	0.638	-0.35716	0.2395	0.62569	24.372	11.6528	0.00094037	103	0.11436	17.1588	21.1734	680.444
cymene	GT1589	1	5353655	1	7.96475	0.00575	26	0.641346	NaN	NaN	NaN	NaN	NaN	NaN	106	0.0708	3.5108e-06	0.35108	182.695
cymene	AC1696	1	5562502	2	5.52815	0.00536	24	0.647667	0.27118	10.3171	0.0018	-0.67714	1.21901	0.27234	102	0.0993	3.5108e-06	0.35108	182.695
Sandaracopimaric acid	CT2096	1	8367944	1	8.58879	0.00428	19	0.653263	NaN	NaN	NaN	NaN	NaN	NaN	97	0.08432	0.04733	0.21446	150.804
Elliotinoic acid	GT1131	1	4490461	1	8.1672	0.00519	23	0.654391	NaN	NaN	NaN	NaN	NaN	NaN	106	0.0768	0.33821	0.26178	207.94
Levopimaric acid	CG1760	3	27199765	1	8.02252	0.00568	25	0.65888	NaN	NaN	NaN	NaN	NaN	NaN	98	0.09159	1.3894e-05	1.38939	323.008
7-Hydroxyl hydrogen abietic acid	CT585	4	3895510	1	8.4416	0.00458	20	0.6641	NaN	NaN	NaN	NaN	NaN	NaN	99	0.08058	3.8169e-06	0.38169	191.221
α-Pinene	GT309	1	2973508	2	5.89279	0.00391	17	0.667	-0.43223	0.3708	0.54407	23.8599	11.0972	0.00125	99	0.11985	17.1588	21.1734	680.444
6,8,11,13-Abietatetraenoic acid	AG856	3	27040373	1	8.19682	0.00513	22	0.676227	NaN	NaN	NaN	NaN	NaN	NaN	104	0.08072	2.4246e-06	0.24246	144.938
α-Pinene	AT214	3	17184237	2	5.65038	0.0049	21	0.676667	0.21632	0.07205	0.78899	23.7545	11.0948	0.00126	96	0.11581	17.1588	21.1734	680.444
Cycloisolongifolene	AG398	1	3205262	1	7.76181	0.00655	28	0.678393	NaN	NaN	NaN	NaN	NaN	NaN	93	0.07072	0.1558	0.11843	163.128
pimarinal	CT2096	1	8367944	1	7.24558	0.00846	36	0.6815	NaN	NaN	NaN	NaN	NaN	NaN	97	0.07082	0.02848	0.07778	56.1712
Elliotinoic acid	AG3859	2	7473644	2	5.15826	0.00738	31	0.690387	-0.082934	1.72513	0.19204	-1.845	8.17257	0.00518	107	0.09699	0.33821	0.26178	207.94
Neoabietic acid	CT1806	2	7480688	1	7.24439	0.00834	35	0.691029	NaN	NaN	NaN	NaN	NaN	NaN	106	0.07123	0.0003814	38.1402	660.874
Elliotinoic acid	CT2096	1	8367944	1	7.3204	0.00814	34	0.694294	NaN	NaN	NaN	NaN	NaN	NaN	97	0.07032	0.33821	0.26178	207.94
Cymene	CG1145	3	11414383	1	7.12383	0.00888	37	0.696	NaN	NaN	NaN	NaN	NaN	NaN	106	0.06323	3.5108e-06	0.35108	182.695
Elliotinoic acid	CG2429	1	9273299	1	7.58697	0.00699	29	0.699	NaN	NaN	NaN	NaN	NaN	NaN	106	0.07153	0.33821	0.26178	207.94
6,8,11,15-Abietatetraenoic acid (%)	AG383	1	3205252	2	4.94081	0.00918	38	0.700579	0.22053	9.47564	0.00275	-0.4751	0.89077	0.34777	98	0.10145	2.4246e-06	0.24246	144.938
7,13,17-Abietatrienoic acid (%)	GT1131	1	4490461	1	7.31204	0.00805	33	0.707424	NaN	NaN	NaN	NaN	NaN	NaN	106	0.06553	4.6197e-06	0.46197	210.695
7,13,16-Abietatrienoic acid (%)	AG3079	2	4177515	1	7.39222	0.00784	32	0.7105	NaN	NaN	NaN	NaN	NaN	NaN	97	0.06784	4.6197e-06	0.46197	210.695
6,8,11,13-Abietatetraenoic acid	AG2696	3	6733476	1	7.49392	0.00737	30	0.712433	NaN	NaN	NaN	NaN	NaN	NaN	103	0.07351	2.4246e-06	0.24246	144.938
WP	AC1459	1	4836542	1	6.7969	0.01053	39	0.783	NaN	NaN	NaN	NaN	NaN	NaN	106	0.06492	0.39405	3.77044	431.055
W0	AG1748	1	8075572	1	6.60047	0.01169	43	0.788395	NaN	NaN	NaN	NaN	NaN	NaN	105	0.06402	0.00279	0.00762	-191.78
Dehydroabietic acid	AT241	4	2851075	1	6.63888	0.01152	42	0.795429	NaN	NaN	NaN	NaN	NaN	NaN	101	0.03972	9.64544	0.40748	501.889
Elliotinoic acid	AT2966	3	7428361	1	6.53611	0.01211	44	0.798159	NaN	NaN	NaN	NaN	NaN	NaN	104	0.06169	0.33821	0.26178	207.94
Myrcene	AG3083	2	4180573	1	6.6645	0.0114	41	0.806341	NaN	NaN	NaN	NaN	NaN	NaN	99	0.06632	1.1383e-05	1.13834	302.68
DBH	AG1748	1	8075572	1	6.38017	0.01313	47	0.810149	NaN	NaN	NaN	NaN	NaN	NaN	105	0.06316	0.00015019	15.0191	565.815
dehydroabietic acid	CT1806	2	7480688	1	6.45881	0.01258	45	0.810711	NaN	NaN	NaN	NaN	NaN	NaN	106	0.06256	8.41082	13.0568	583.503
Sandaracopimaric acid	AT2966	3	7428361	1	6.24998	0.01408	50	0.81664	NaN	NaN	NaN	NaN	NaN	NaN	104	0.05995	0.04733	0.21446	150.804
8,15-Dihydro pimaric acid	AG2280	1	9084948	1	6.28044	0.01385	49	0.819694	NaN	NaN	NaN	NaN	NaN	NaN	104	0.06053	4.4759e-06	0.44759	207.469
Pimaric acid	AT2966	3	7428361	1	6.66239	0.01133	40	0.821425	NaN	NaN	NaN	NaN	NaN	NaN	104	0.06255	0.08149	0.20473	156.612
Circumference	AG1748	1	8075572	1	6.38017	0.01313	46	0.827761	NaN	NaN	NaN	NaN	NaN	NaN	105	0.06316	0.00148	148.083	799.236
cymene	CG1516	1	5353319	1	6.29971	0.01373	48	0.829521	NaN	NaN	NaN	NaN	NaN	NaN	103	0.05633	3.5108e-06	0.35108	182.695
Dehydroabietic acid	CG3460	3	7602160	1	6.14761	0.01483	51	0.843275	NaN	NaN	NaN	NaN	NaN	NaN	106	0.03671	9.64544	0.40748	501.889
Sandaracopimaric acid	CG1323	3	11895612	1	6.0417	0.01573	52	0.87725	NaN	NaN	NaN	NaN	NaN	NaN	104	0.05798	0.04733	0.21446	150.804
Levopimaric acid	AG1199	3	27198816	1	6.00054	0.01604	53	0.87766	NaN	NaN	NaN	NaN	NaN	NaN	106	0.05786	1.3894e-05	1.38939	323.008
β-Pinene	CT241	2	4679573	2	4.25812	0.01714	54	0.920481	-0.36833	0.73653	0.39308	8.44595	7.99571	0.00579	96	0.08652	3.39476	12.1971	573.878
β-Pinene	AC3489	3	7602186	1	5.82596	0.01759	55	0.927473	NaN	NaN	NaN	NaN	NaN	NaN	107	0.05576	3.39476	12.1971	573.878
camphene	GT1131	1	4490461	1	5.79214	0.01793	56	0.928518	NaN	NaN	NaN	NaN	NaN	NaN	106	0.05382	0.00553	0.06243	10.3647
Palustric acid	AG1156	4	6612185	1	5.42558	0.02222	69	0.933884	NaN	NaN	NaN	NaN	NaN	NaN	91	0.0591	12.3617	77.2644	751.248
Palustric acid	CT1806	2	7480688	1	5.58862	0.02001	62	0.935952	NaN	NaN	NaN	NaN	NaN	NaN	106	0.05281	12.3617	77.2644	751.248
abietic acid	AG2793	1	9300391	1	5.41378	0.02202	68	0.939088	NaN	NaN	NaN	NaN	NaN	NaN	105	0.05192	7.88621	9.20765	599.795
Dehydroabietic acid	AG2249	1	9029842	1	5.43255	0.02179	67	0.943149	NaN	NaN	NaN	NaN	NaN	NaN	105	0.03245	9.64544	0.40748	501.889
Palustric acid	CT1308	2	7473491	1	5.60783	0.01986	61	0.944164	NaN	NaN	NaN	NaN	NaN	NaN	103	0.05517	12.3617	77.2644	751.248
pimarinal	CG1904	1	8366411	1	5.45527	0.02149	66	0.944258	NaN	NaN	NaN	NaN	NaN	NaN	107	0.05215	0.02848	0.07778	56.1712
Cycloisolongifolene	AG383	1	3205252	2	3.9373	0.02291	70	0.949129	0.20701	7.86501	0.00616	-0.10515	0.02805	0.86736	98	0.07166	0.1558	0.11843	163.128
W0	AT607	1	4175293	1	5.47223	0.02133	65	0.951646	NaN	NaN	NaN	NaN	NaN	NaN	105	0.05279	0.00279	0.00762	-191.78
pimanthrene	CT837	1	4429927	1	5.6295	0.0197	60	0.952167	NaN	NaN	NaN	NaN	NaN	NaN	100	0.05398	1.2895e-06	0.12895	80.5356
7,13,18-Abietatrienoic acid (%)	CT960	2	6470320	1	5.51297	0.02112	64	0.957	NaN	NaN	NaN	NaN	NaN	NaN	94	0.05167	4.6197e-06	0.46197	210.695
W0	AT3440	3	7429527	1	5.63903	0.01951	59	0.958966	NaN	NaN	NaN	NaN	NaN	NaN	104	0.05513	0.00279	0.00762	-191.78
Neoabietic acid	GT1586	3	12965736	1	5.50039	0.02099	63	0.966206	NaN	NaN	NaN	NaN	NaN	NaN	106	0.05415	0.0003814	38.1402	660.874
Levopimaric acid	CG1904	1	8366411	1	5.67934	0.01904	57	0.968702	NaN	NaN	NaN	NaN	NaN	NaN	107	0.05473	1.3894e-05	1.38939	323.008
pimaric acid	CG2429	1	9273299	1	5.64647	0.01939	58	0.9695	NaN	NaN	NaN	NaN	NaN	NaN	106	0.05245	0.08149	0.20473	156.612
Elliotinoic acid	AT641	1	2915078	1	4.75456	0.03169	94	0.97767	NaN	NaN	NaN	NaN	NaN	NaN	101	0.04499	0.33821	0.26178	207.94
Neoabietic acid	AG1156	4	6612185	1	4.84631	0.03042	90	0.9802	NaN	NaN	NaN	NaN	NaN	NaN	91	0.05486	0.0003814	38.1402	660.874
β-Pinene	AG1856	2	7480880	1	4.42686	0.03794	112	0.982375	NaN	NaN	NaN	NaN	NaN	NaN	104	0.04383	3.39476	12.1971	573.878
Dehydroabietic acid	AT641	1	2915078	1	4.62929	0.03397	100	0.98513	NaN	NaN	NaN	NaN	NaN	NaN	101	0.02771	9.64544	0.40748	501.889
Levopimaric acid	GT1286	3	11414423	2	3.58529	0.03167	93	0.987559	0.15825	1.42718	0.2353	1.12679	6.34174	0.01352	99	0.07035	1.3894e-05	1.38939	323.008
Myrcene	AG2696	3	6733476	1	4.40169	0.0385	113	0.988053	NaN	NaN	NaN	NaN	NaN	NaN	103	0.04265	1.1383e-05	1.13834	302.68
pimarinal	AT1766	1	8366368	2	3.36395	0.03886	114	0.988544	0.09847	4.35328	0.03967	0.1068	0.93837	0.33521	100	0.06521	0.02848	0.07778	56.1712
6,8,11,13-Abietatetraenoic acid (%)	AT740	4	4980478	1	4.82555	0.03035	89	0.988933	NaN	NaN	NaN	NaN	NaN	NaN	106	0.04708	2.4246e-06	0.24246	144.938
Myrcene	CT2362	1	9084979	1	4.42423	0.03794	111	0.991225	NaN	NaN	NaN	NaN	NaN	NaN	106	0.04239	1.1383e-05	1.13834	302.68
cymene	AG1748	1	8075572	1	4.45628	0.03729	109	0.992119	NaN	NaN	NaN	NaN	NaN	NaN	105	0.03965	3.5108e-06	0.35108	182.695
pimarinal	CG2429	1	9273299	1	4.77896	0.03114	91	0.992374	NaN	NaN	NaN	NaN	NaN	NaN	106	0.04582	0.02848	0.07778	56.1712
Camphene	AT2966	3	7428361	1	4.43689	0.03772	110	0.994436	NaN	NaN	NaN	NaN	NaN	NaN	104	0.04175	0.00553	0.06243	10.3647
β-Pinene	GT1586	3	12965736	1	4.62282	0.03396	99	0.994788	NaN	NaN	NaN	NaN	NaN	NaN	106	0.04424	3.39476	12.1971	573.878
Palustric acid	GT1586	3	12965736	1	4.85358	0.02988	87	0.996	NaN	NaN	NaN	NaN	NaN	NaN	106	0.04676	12.3617	77.2644	751.248
β-Pinene	AG2922	2	3173529	1	4.7769	0.03163	92	0.997033	NaN	NaN	NaN	NaN	NaN	NaN	90	0.06173	3.39476	12.1971	573.878
Isopimaric acid	GT2174	1	9024005	1	4.47526	0.03715	108	0.997546	NaN	NaN	NaN	NaN	NaN	NaN	96	0.04612	16.1395	64.044	724.83
6,8,11,16-Abietatetraenoic acid (%)	AT414	2	5923120	1	4.82952	0.03028	88	0.997864	NaN	NaN	NaN	NaN	NaN	NaN	106	0.0471	2.4246e-06	0.24246	144.938
6,8,11,13-Abietatetraenoic acid	AT2966	3	7428361	1	4.56318	0.03516	102	0.999647	NaN	NaN	NaN	NaN	NaN	NaN	104	0.04484	2.4246e-06	0.24246	144.938
Isopimaric acid	CG350	2	5058124	1	3.0869e-09	0.99996	2900	0.99996	NaN	NaN	NaN	NaN	NaN	NaN	106	3.0136e-11	16.1395	64.044	724.83
Cycloisilongifolene	AG2748	3	7410038	1	1.0144e-07	0.99975	2899	1.00009	NaN	NaN	NaN	NaN	NaN	NaN	103	9.3118e-10	0.1558	0.11843	163.128
pimarinal	CT241	2	4679573	2	0.00047381	0.99953	2898	1.00022	0.00072783	0.00046038	0.98293	-0.0052853	0.0005344	0.98161	96	9.1455e-06	0.02848	0.07778	56.1712
Dipentene	AC1696	1	5562502	2	0.00076316	0.99924	2897	1.00027	-0.0013804	0.00045307	0.98306	-0.018085	0.00115	0.97302	102	1.3855e-05	0.41631	0.16131	160.182
Abietic acid	CG4215	3	9124976	1	1.3427e-06	0.99908	2896	1.00046	NaN	NaN	NaN	NaN	NaN	NaN	104	1.3129e-08	7.88621	9.20765	599.795
DBH	AG29	1	157104	2	0.00096927	0.99903	2895	1.00076	0.00712	0.00025791	0.98722	-0.097889	0.00175	0.96673	104	1.9032e-05	0.00015019	15.0191	565.815
Circumference	AG29	1	157104	2	0.00096927	0.99903	2894	1.0011	0.02237	0.00025793	0.98722	-0.30737	0.00175	0.96673	104	1.9032e-05	0.00148	148.083	799.236
8,68-Dihydro pimaric acid	AC139	1	2914066	1	0.01997	0.88791	2572	1.00114	NaN	NaN	NaN	NaN	NaN	NaN	106	0.00019162	4.4759e-06	0.44759	207.469
Elliotinoic acid	CT1030	1	4430055	2	0.00103	0.99898	2893	1.0014	0.00221	0.0005894	0.98068	-0.027773	0.00171	0.96708	99	1.9364e-05	0.33821	0.26178	207.94
8,67-Dihydro pimaric acid	AG2249	1	9029842	1	0.01999	0.88786	2571	1.00148	NaN	NaN	NaN	NaN	NaN	NaN	105	0.00019268	4.4759e-06	0.44759	207.469
β-Pinene	CG3460	3	7602160	1	0.00085992	0.97666	2828	1.00153	NaN	NaN	NaN	NaN	NaN	NaN	106	8.2742e-06	3.39476	12.1971	573.878
Neoabietic acid	CT2123	1	8510027	1	0.000885	0.97633	2827	1.00154	NaN	NaN	NaN	NaN	NaN	NaN	106	8.5728e-06	0.0003814	38.1402	660.874
DBH	CG203	1	2914171	1	0.00037117	0.98467	2851	1.00159	NaN	NaN	NaN	NaN	NaN	NaN	107	3.537e-06	0.00015019	15.0191	565.815
pimaric acid	AG653	1	4429897	1	2.8704e-05	0.99574	2883	1.00161	NaN	NaN	NaN	NaN	NaN	NaN	105	2.6664e-07	0.08149	0.20473	156.612
Neoabietic acid	AG3079	2	4177515	1	0.0197	0.8887	2573	1.00164	NaN	NaN	NaN	NaN	NaN	NaN	97	0.00020932	0.0003814	38.1402	660.874
Sandaracopimaric acid	AT414	4	2852707	2	0.03275	0.9678	2802	1.00165	-0.0026368	0.00256	0.95973	-0.12053	0.06234	0.80338	101	0.00063268	0.04733	0.21446	150.804
pimanthrene	AG3859	2	7473644	2	0.00108	0.99892	2892	1.00168	0.00131	0.00122	0.9722	0.01124	0.00093471	0.97567	107	2.0125e-05	1.2895e-06	0.12895	80.5356
7,13,15-Abietatrienoic acid (%)	CT585	4	3895510	1	0.00089983	0.97613	2826	1.00169	NaN	NaN	NaN	NaN	NaN	NaN	99	9.5136e-06	3.27679	0.13744	133.326
8,69-Dihydro pimaric acid	CT377	2	5821096	2	0.1177	0.88909	2574	1.00169	0.01184	0.02898	0.8652	-0.30729	0.20652	0.65056	100	0.00373	4.4759e-06	0.44759	207.469
Abietic acid	GT4243	3	9125023	1	0.00092519	0.9758	2825	1.00171	NaN	NaN	NaN	NaN	NaN	NaN	100	9.247e-06	7.88621	9.20765	599.795
Camphene	AT414	4	2852707	2	0.00243	0.99757	2888	1.00172	0.00158	0.00364	0.95205	0.00854	0.00111	0.97347	101	4.5619e-05	0.00553	0.06243	10.3647
Mercusic acid	AG383	1	3205252	2	0.03191	0.9686	2804	1.00176	0.00732	0.01771	0.89441	-0.087748	0.05155	0.8209	98	0.00063224	1.4291e-06	0.14291	91.0217
W0	GT4243	3	9125023	1	0.00081717	0.97726	2829	1.00179	NaN	NaN	NaN	NaN	NaN	NaN	100	8.39e-06	0.00279	0.00762	-191.78
Dehydroabietic acid	CG350	2	5058124	1	2.7703e-06	0.99868	2891	1.00179	NaN	NaN	NaN	NaN	NaN	NaN	106	1.6546e-08	9.64544	0.40748	501.889
abietic acid	CT241	2	4679573	2	0.03222	0.9683	2803	1.00181	0.07357	0.02339	0.87878	0.62912	0.03746	0.84697	96	0.00065697	7.88621	9.20765	599.795
58-Hydroxyl hydrogen abietic acid	CT837	1	4429927	1	0.02001	0.88781	2570	1.00181	NaN	NaN	NaN	NaN	NaN	NaN	100	0.00019124	3.8169e-06	0.38169	191.221
Cycloisolongifolene	AG2160	1	9023947	1	1.7353e-05	0.99669	2885	1.00187	NaN	NaN	NaN	NaN	NaN	NaN	100	1.602e-07	0.1558	0.11843	163.128
8,66-Dihydro pimaric acid	AG2793	1	9300391	1	0.0201	0.88753	2569	1.00188	NaN	NaN	NaN	NaN	NaN	NaN	105	0.00019596	4.4759e-06	0.44759	207.469
WP	AG793	2	6425970	2	0.11476	0.89171	2581	1.00192	0.03414	0.02296	0.87987	0.89403	0.19981	0.65588	103	0.00225	0.39405	3.77044	431.055
Pimanthrene	AG856	3	27040373	1	0.00165	0.96773	2801	1.00193	NaN	NaN	NaN	NaN	NaN	NaN	104	1.5572e-05	1.2895e-06	0.12895	80.5356
Dipentene	CT2123	1	8510027	1	0.00093375	0.97568	2824	1.00194	NaN	NaN	NaN	NaN	NaN	NaN	106	8.3342e-06	0.41631	0.16131	160.182
6,8,11,71-Abietatetraenoic acid (%)	CG2429	1	9273299	1	1.0278e-05	0.99745	2887	1.00194	NaN	NaN	NaN	NaN	NaN	NaN	106	1.0058e-07	2.4246e-06	0.24246	144.938
Circumference	CG203	1	2914171	1	0.00037117	0.98467	2850	1.00194	NaN	NaN	NaN	NaN	NaN	NaN	107	3.5371e-06	0.00148	148.083	799.236
Isopimaric acid	CG1323	3	11895612	1	2.8836e-05	0.99573	2882	1.00195	NaN	NaN	NaN	NaN	NaN	NaN	104	2.8465e-07	16.1395	64.044	724.83
Isopimaric acid	GT134	1	1947984	1	3.4708e-06	0.99852	2890	1.00198	NaN	NaN	NaN	NaN	NaN	NaN	105	3.409e-08	16.1395	64.044	724.83
WP	CT1308	2	7473491	1	0.00061867	0.98021	2837	1.00198	NaN	NaN	NaN	NaN	NaN	NaN	103	6.0158e-06	0.39405	3.77044	431.055
7,13,74-Abietatrienoic acid (%)	CG483	1	3206090	2	0.00285	0.99715	2886	1.00199	-0.0053563	0.00383	0.95079	0.03551	0.00246	0.96056	105	5.1122e-05	4.6197e-06	0.46197	210.695
7,13,15-Abietatrienoic acid (%)	AT740	4	4980478	1	0.0015	0.96918	2805	1.002	NaN	NaN	NaN	NaN	NaN	NaN	106	1.3465e-05	4.6197e-06	0.46197	210.695
cymene	CG1216	4	11329241	2	0.11698	0.88972	2575	1.00201	0.0004593	5.8253e-05	0.99393	-0.28965	0.23391	0.6297	107	0.00208	3.5108e-06	0.35108	182.695
Mercusic acid	CT377	2	5821096	2	0.00455	0.99546	2881	1.00202	0.00138	0.00124	0.97198	-0.033873	0.00786	0.92955	100	9.2062e-05	1.4291e-06	0.14291	91.0217
Mercusic acid	AG785	3	23329881	1	0.06257	0.80303	2324	1.00206	NaN	NaN	NaN	NaN	NaN	NaN	100	0.00060594	1.4291e-06	0.14291	91.0217
W0	AG29	1	157104	2	0.01745	0.98271	2844	1.00206	0.00156	0.02204	0.88229	0.00605	0.01172	0.91401	104	0.00036054	0.00279	0.00762	-191.78
Cycloisilongifolene	AT1440	3	27199404	1	0.00095063	0.97546	2823	1.00207	NaN	NaN	NaN	NaN	NaN	NaN	106	8.6131e-06	0.1558	0.11843	163.128
Neoabietic acid	CG2429	1	9273299	1	0.01882	0.89117	2579	1.00209	NaN	NaN	NaN	NaN	NaN	NaN	106	0.0001849	0.0003814	38.1402	660.874
Levopimaric acid	CG483	1	3206090	2	0.1134	0.89291	2584	1.0021	-0.061888	0.1699	0.6811	0.34854	0.07873	0.77961	105	0.00219	1.3894e-05	1.38939	323.008
pimanthrene	CT114	2	4180603	2	0.01563	0.98449	2849	1.00211	-0.017527	0.01821	0.89296	-0.057431	0.02256	0.88095	97	0.00030546	1.2895e-06	0.12895	80.5356
Myrcene	CG1516	1	5353319	1	0.0007692	0.97793	2830	1.00212	NaN	NaN	NaN	NaN	NaN	NaN	103	7.4529e-06	1.1383e-05	1.13834	302.68
α-Pinene	AG1748	1	8075572	1	4.4041e-06	0.99833	2889	1.00213	NaN	NaN	NaN	NaN	NaN	NaN	105	4.2678e-08	17.1588	21.1734	680.444
Circumference	CG1815	4	2846701	1	4.1202e-05	0.99489	2879	1.00215	NaN	NaN	NaN	NaN	NaN	NaN	105	4.0834e-07	0.00148	148.083	799.236
pimaric acid	CT377	2	5821096	2	0.00339	0.99662	2884	1.00215	-0.0036758	0.00446	0.94687	-0.026599	0.00258	0.95959	100	6.3929e-05	0.08149	0.20473	156.612
Myrcene	GT134	1	1947984	1	0.00062928	0.98004	2836	1.00216	NaN	NaN	NaN	NaN	NaN	NaN	105	6.0483e-06	1.1383e-05	1.13834	302.68
66-Hydroxyl hydrogen abietic acid	CT1806	2	7480688	1	0.01867	0.89159	2580	1.00217	NaN	NaN	NaN	NaN	NaN	NaN	106	0.00018065	3.27679	0.13744	133.326
Elliotinoic acid	GT3554	3	8341160	2	0.0251	0.97522	2822	1.00218	0.0274	0.04618	0.8303	-0.013849	0.00044369	0.98324	106	0.00047192	0.33821	0.26178	207.94
Mercusic acid	AG398	1	3205262	1	0.00219	0.96279	2786	1.00219	NaN	NaN	NaN	NaN	NaN	NaN	93	2.215e-05	1.4291e-06	0.14291	91.0217
7,13,65-Abietatrienoic acid (%)	GT2174	1	9024005	1	0.06274	0.80279	2323	1.00219	NaN	NaN	NaN	NaN	NaN	NaN	96	0.00077666	4.6197e-06	0.46197	210.695
Elliotinoic acid	CT300	2	4679610	2	0.1195	0.88749	2568	1.00223	-0.023182	0.13701	0.71206	-0.1679	0.08976	0.76511	106	0.00225	0.33821	0.26178	207.94
Isopimaric acid	AT383	3	9598936	1	0.00011352	0.99152	2869	1.00223	NaN	NaN	NaN	NaN	NaN	NaN	100	1.1473e-06	16.1395	64.044	724.83
61-Hydroxyl hydrogen abietic acid	CT522	1	3706018	1	0.05592	0.81354	2354	1.00224	NaN	NaN	NaN	NaN	NaN	NaN	106	0.00054648	3.27679	0.13744	133.326
Camphene	CG1016	3	27198692	1	0.00010418	0.99188	2870	1.00225	NaN	NaN	NaN	NaN	NaN	NaN	103	9.8082e-07	0.00553	0.06243	10.3647
cymene	CT837	1	4429927	1	0.01913	0.8903	2576	1.00228	NaN	NaN	NaN	NaN	NaN	NaN	100	0.00018187	3.5108e-06	0.35108	182.695
Cycloisolongifolene	CT1806	2	7480688	1	0.00165	0.96772	2800	1.00228	NaN	NaN	NaN	NaN	NaN	NaN	106	1.4911e-05	0.1558	0.11843	163.128
Neoabietic acid	CT1185	2	7473076	1	0.019	0.89065	2577	1.00228	NaN	NaN	NaN	NaN	NaN	NaN	104	0.00019349	0.0003814	38.1402	660.874
α-Pinene	AT383	3	9598936	1	0.05719	0.81151	2348	1.00229	NaN	NaN	NaN	NaN	NaN	NaN	100	0.00056249	17.1588	21.1734	680.444
β-Pinene	CT1185	2	7473076	1	0.00131	0.9712	2810	1.00231	NaN	NaN	NaN	NaN	NaN	NaN	104	1.2974e-05	3.39476	12.1971	573.878
Isopimaric acid	AG3079	2	4177515	1	0.00122	0.97224	2813	1.00231	NaN	NaN	NaN	NaN	NaN	NaN	97	1.2475e-05	16.1395	64.044	724.83
Pimanthrene	GT4243	3	9125023	1	0.00134	0.97086	2809	1.00231	NaN	NaN	NaN	NaN	NaN	NaN	100	1.3585e-05	1.2895e-06	0.12895	80.5356
Cycloisolongifolene	AG2280	1	9084948	1	3.3211e-05	0.99541	2880	1.00232	NaN	NaN	NaN	NaN	NaN	NaN	104	3.0963e-07	0.1558	0.11843	163.128
55-Hydroxyl hydrogen abietic acid	AG2249	1	9029842	1	0.06285	0.80256	2322	1.00234	NaN	NaN	NaN	NaN	NaN	NaN	105	0.00059423	3.8169e-06	0.38169	191.221
Cycloisolongifolene	CG615	2	3376157	1	0.00047532	0.98265	2843	1.00235	NaN	NaN	NaN	NaN	NaN	NaN	103	4.3072e-06	0.1558	0.11843	163.128
pimanthrene	CT1806	2	7480688	1	0.00098296	0.97505	2821	1.00236	NaN	NaN	NaN	NaN	NaN	NaN	106	9.1503e-06	1.2895e-06	0.12895	80.5356
Dehydroabietic acid	CT815	3	23999118	1	0.00143	0.96987	2806	1.00236	NaN	NaN	NaN	NaN	NaN	NaN	96	8.6107e-06	9.64544	0.40748	501.889
W0	CG203	1	2914171	1	0.00072822	0.97852	2831	1.00237	NaN	NaN	NaN	NaN	NaN	NaN	107	6.9813e-06	0.00279	0.00762	-191.78
DBH	CT1925	2	7481079	1	0.00011936	0.99131	2868	1.00237	NaN	NaN	NaN	NaN	NaN	NaN	104	1.2026e-06	0.00015019	15.0191	565.815
8,65-Dihydro pimaric acid	GT2589	2	7482182	1	0.02057	0.88625	2564	1.00239	NaN	NaN	NaN	NaN	NaN	NaN	102	0.00021402	4.4759e-06	0.44759	207.469
camphene	CT1206	2	7473327	1	0.00040097	0.98407	2847	1.00239	NaN	NaN	NaN	NaN	NaN	NaN	101	3.8181e-06	0.00553	0.06243	10.3647
Levopimaric acid	AG3859	2	7473644	2	0.11349	0.89282	2583	1.00239	-0.0268	0.04753	0.82786	-0.51002	0.17875	0.67336	107	0.00219	1.3894e-05	1.38939	323.008
Neoabietic acid	CT377	2	5821096	2	0.11389	0.89248	2582	1.0024	-0.19584	0.09307	0.76099	2.29212	0.13485	0.71429	100	0.00236	0.0003814	38.1402	660.874
Isopimaric acid	AG1895	2	7481006	1	0.00055083	0.98132	2839	1.00241	NaN	NaN	NaN	NaN	NaN	NaN	101	5.6514e-06	16.1395	64.044	724.83
6,8,11,67-Abietatetraenoic acid (%)	CT1806	2	7480688	1	0.0022	0.96266	2785	1.00241	NaN	NaN	NaN	NaN	NaN	NaN	106	2.1497e-05	2.4246e-06	0.24246	144.938
α-Pinene	CT105	4	6612098	2	0.02061	0.9796	2834	1.00241	-0.15699	0.04121	0.83958	0.04157	0.00012672	0.99104	98	0.00041237	17.1588	21.1734	680.444
6,8,11,70-Abietatetraenoic acid (%)	AG653	1	4429897	1	0.00038244	0.98444	2848	1.00241	NaN	NaN	NaN	NaN	NaN	NaN	105	3.7534e-06	2.4246e-06	0.24246	144.938
7,13,71-Abietatrienoic acid (%)	AG383	1	3205252	2	0.03842	0.96232	2784	1.00242	-0.024286	0.06031	0.80656	-0.071705	0.01065	0.91804	98	0.00069514	4.6197e-06	0.46197	210.695
Neoabietic acid	AT414	2	5923120	1	0.00063468	0.97995	2835	1.00242	NaN	NaN	NaN	NaN	NaN	NaN	106	6.1362e-06	0.0003814	38.1402	660.874
6,8,11,68-Abietatetraenoic acid (%)	AT641	1	2915078	1	0.00167	0.96751	2799	1.00242	NaN	NaN	NaN	NaN	NaN	NaN	101	1.6944e-05	2.4246e-06	0.24246	144.938
W0	CT2123	1	8510027	1	0.06303	0.80229	2321	1.00243	NaN	NaN	NaN	NaN	NaN	NaN	106	0.00060571	0.00279	0.00762	-191.78
Myrcene	CT241	2	4679573	2	0.11541	0.89113	2578	1.00243	0.05543	0.22727	0.63473	0.03328	0.00187	0.96561	96	0.00242	1.1383e-05	1.13834	302.68
β-Pinene	AT1440	3	27199404	1	0.00139	0.97029	2807	1.00244	NaN	NaN	NaN	NaN	NaN	NaN	106	1.3679e-05	3.39476	12.1971	573.878
dehydroabietic acid	AG1856	2	7480880	1	0.02017	0.88734	2567	1.00245	NaN	NaN	NaN	NaN	NaN	NaN	104	0.0002018	8.41082	13.0568	583.503
W0	GT1586	3	12965736	1	8.2465e-05	0.99277	2872	1.00245	NaN	NaN	NaN	NaN	NaN	NaN	106	7.9471e-07	0.00279	0.00762	-191.78
7-Hydroxyl hydrogen abietic acid	CG869	4	4980568	1	0.00127	0.97169	2811	1.00245	NaN	NaN	NaN	NaN	NaN	NaN	94	1.3094e-05	3.8169e-06	0.38169	191.221
Palustric acid	CT837	1	4429927	1	6.7326e-05	0.99347	2874	1.00246	NaN	NaN	NaN	NaN	NaN	NaN	100	7.0977e-07	12.3617	77.2644	751.248
pimarinal	CG350	2	5058124	1	0.00056831	0.98103	2838	1.00246	NaN	NaN	NaN	NaN	NaN	NaN	106	5.4339e-06	0.02848	0.07778	56.1712
15-Hydroxyl hydrogen abietic acid	CG3460	3	7602160	1	0.00043086	0.98348	2845	1.00249	NaN	NaN	NaN	NaN	NaN	NaN	106	4.1394e-06	3.27679	0.13744	133.326
DBH	CG1815	4	2846701	1	4.1202e-05	0.99489	2878	1.0025	NaN	NaN	NaN	NaN	NaN	NaN	105	4.0834e-07	0.00015019	15.0191	565.815
dehydroabietic acid	CT1206	2	7473327	1	0.05228	0.81964	2371	1.00251	NaN	NaN	NaN	NaN	NaN	NaN	101	0.00052711	8.41082	13.0568	583.503
Isopimaric acid	AT641	1	2915078	1	0.05602	0.81342	2353	1.00252	NaN	NaN	NaN	NaN	NaN	NaN	101	0.00057429	16.1395	64.044	724.83
W0	AG2249	1	9029842	1	0.02065	0.88603	2563	1.00253	NaN	NaN	NaN	NaN	NaN	NaN	105	0.00020032	0.00279	0.00762	-191.78
Palustric acid	AT487	3	18361979	1	0.00099549	0.97489	2820	1.00255	NaN	NaN	NaN	NaN	NaN	NaN	105	9.4558e-06	12.3617	77.2644	751.248
WP	AT666	4	4867968	2	0.02828	0.97213	2812	1.00255	0.00625	0.00094463	0.97555	-0.48643	0.05577	0.81382	101	0.00054703	0.39405	3.77044	431.055
8,14-Dihydro pimaric acid	CT585	4	3895510	1	0.00135	0.97076	2808	1.00257	NaN	NaN	NaN	NaN	NaN	NaN	99	1.3205e-05	4.4759e-06	0.44759	207.469
6,8,11,69-Abietatetraenoic acid (%)	CT522	1	3706018	1	0.00102	0.97457	2819	1.00257	NaN	NaN	NaN	NaN	NaN	NaN	106	9.9808e-06	2.4246e-06	0.24246	144.938
7,13,15-Abietatrienoic acid (%)	CG869	4	4980568	1	0.00231	0.96181	2782	1.00261	NaN	NaN	NaN	NaN	NaN	NaN	94	3.5395e-05	3.27679	0.13744	133.326
Dipentene	CG1516	1	5353319	1	0.05724	0.81143	2347	1.00262	NaN	NaN	NaN	NaN	NaN	NaN	103	0.00051193	0.41631	0.16131	160.182
7,13,73-Abietatrienoic acid (%)	CT411	2	5821159	1	0.00066552	0.97947	2833	1.00263	NaN	NaN	NaN	NaN	NaN	NaN	101	7.0619e-06	4.6197e-06	0.46197	210.695
W0	CT1030	1	4430055	2	0.11988	0.88717	2566	1.00265	-0.0063228	0.20052	0.65536	-0.013556	0.01869	0.89155	99	0.00248	0.00279	0.00762	-191.78
6,8,11,17-Abietatetraenoic acid (%)	CT1925	2	7481079	1	4.5755	0.03492	101	1.00265	NaN	NaN	NaN	NaN	NaN	NaN	104	0.04477	2.4246e-06	0.24246	144.938
Camphene	AG493	4	3548007	1	0.00051665	0.98191	2840	1.00265	NaN	NaN	NaN	NaN	NaN	NaN	102	4.8724e-06	0.00553	0.06243	10.3647
pimaric acid	CT1030	1	4430055	2	0.01752	0.98263	2842	1.00268	-0.013143	0.02949	0.86402	0.0524	0.00948	0.92266	99	0.00032914	0.08149	0.20473	156.612
Dipentene	AT740	4	4980478	1	0.00116	0.97295	2814	1.00268	NaN	NaN	NaN	NaN	NaN	NaN	106	1.0327e-05	0.41631	0.16131	160.182
pimaric acid	AT740	4	4980478	1	0.05238	0.81944	2370	1.00269	NaN	NaN	NaN	NaN	NaN	NaN	106	0.00048795	0.08149	0.20473	156.612
Isopimaric acid	CT1185	2	7473076	1	0.00040289	0.98403	2846	1.0027	NaN	NaN	NaN	NaN	NaN	NaN	104	4.1e-06	16.1395	64.044	724.83
Sandaracopimaric acid	CG1016	3	27198692	1	0.00167	0.96745	2798	1.00272	NaN	NaN	NaN	NaN	NaN	NaN	103	1.6016e-05	0.04733	0.21446	150.804
Circumference	CT1925	2	7481079	1	0.00011936	0.99131	2867	1.00272	NaN	NaN	NaN	NaN	NaN	NaN	104	1.2026e-06	0.00148	148.083	799.236
Myrcene	AG29	1	157104	2	0.20973	0.81117	2346	1.00273	0.07353	0.36262	0.54846	-0.1749	0.07367	0.78664	104	0.00415	1.1383e-05	1.13834	302.68
Dehydroabietic aldehyde	AT487	3	18361979	1	0.02071	0.88586	2562	1.00273	NaN	NaN	NaN	NaN	NaN	NaN	105	0.00020697	8.41082	13.0568	583.503
Mercusic acid	GT1131	1	4490461	1	0.0004932	0.98233	2841	1.00273	NaN	NaN	NaN	NaN	NaN	NaN	106	4.7233e-06	1.4291e-06	0.14291	91.0217
15-Hydroxyl hydrogen abietic acid	CG4215	3	9124976	1	0.00020675	0.98856	2859	1.00274	NaN	NaN	NaN	NaN	NaN	NaN	104	2.0091e-06	3.27679	0.13744	133.326
Mercusic acid	CG2016	2	7481522	1	6.8515e-05	0.99341	2873	1.00275	NaN	NaN	NaN	NaN	NaN	NaN	102	6.5232e-07	1.4291e-06	0.14291	91.0217
Elliotinoic acid	AG29	1	157104	2	0.20842	0.81223	2349	1.00275	-0.03663	0.30312	0.5832	0.12468	0.12498	0.72446	104	0.00392	0.33821	0.26178	207.94
dehydroabietic acid	AG2280	1	9084948	1	0.00014839	0.99031	2864	1.00276	NaN	NaN	NaN	NaN	NaN	NaN	104	1.5029e-06	8.41082	13.0568	583.503
Neoabietic acid	CT960	2	6470320	1	4.8516e-05	0.99446	2876	1.00276	NaN	NaN	NaN	NaN	NaN	NaN	94	5.2039e-07	0.0003814	38.1402	660.874
dehydroabietic acid	GT309	1	2973508	2	0.20076	0.81847	2367	1.00277	-0.078025	0.03068	0.86134	-2.449	0.38507	0.53643	99	0.00414	8.41082	13.0568	583.503
pimanthrene	CT241	2	4679573	2	0.03843	0.96232	2783	1.00278	-0.0051404	0.01725	0.89579	0.06438	0.06176	0.80431	96	0.00076463	1.2895e-06	0.12895	80.5356
WP	AG29	1	157104	2	0.00728	0.99275	2871	1.00278	-0.027404	0.01454	0.90428	0.00237	3.8759e-06	0.99843	104	0.00014203	0.39405	3.77044	431.055
Elliotinoic acid	AG3083	2	4180573	1	0.02033	0.88694	2565	1.00278	NaN	NaN	NaN	NaN	NaN	NaN	99	0.00019873	0.33821	0.26178	207.94
Mercusic acid	CG2429	1	9273299	1	0.00103	0.97443	2818	1.00278	NaN	NaN	NaN	NaN	NaN	NaN	106	9.7564e-06	1.4291e-06	0.14291	91.0217
Elliotinoic acid	CG1016	3	27198692	1	0.00204	0.96407	2788	1.0028	NaN	NaN	NaN	NaN	NaN	NaN	103	1.9231e-05	0.33821	0.26178	207.94
7,13,15-Abietatrienoic acid (%)	AT414	4	2852707	2	0.22087	0.80224	2320	1.0028	0.04353	0.37849	0.5399	0.15781	0.05272	0.81889	101	0.004	4.6197e-06	0.46197	210.695
Dehydroabietic acid	CG1904	1	8366411	1	4.1536e-05	0.99487	2877	1.00282	NaN	NaN	NaN	NaN	NaN	NaN	107	2.4784e-07	9.64544	0.40748	501.889
7-Hydroxyl hydrogen abietic acid	AT1440	3	27199404	1	0.01788	0.8939	2585	1.00283	NaN	NaN	NaN	NaN	NaN	NaN	106	0.00016886	3.8169e-06	0.38169	191.221
Abietic acid	AT383	3	9598936	1	0.00207	0.96377	2787	1.00285	NaN	NaN	NaN	NaN	NaN	NaN	100	2.0055e-05	7.88621	9.20765	599.795
Levopimaric acid	CG1516	1	5353319	1	0.00236	0.96135	2780	1.00285	NaN	NaN	NaN	NaN	NaN	NaN	103	2.3977e-05	1.3894e-05	1.38939	323.008
73-Hydroxyl hydrogen abietic acid	AG3079	2	4177515	1	0.00012534	0.99109	2866	1.00285	NaN	NaN	NaN	NaN	NaN	NaN	97	1.2456e-06	3.27679	0.13744	133.326
β-Pinene	AG383	1	3205252	2	0.20706	0.81335	2352	1.00286	0.01426	0.00061617	0.98025	-2.8021	0.41248	0.52233	98	0.00414	3.39476	12.1971	573.878
DBH	GT309	1	2973508	2	0.20109	0.8182	2366	1.00287	0.25724	0.37949	0.5394	-0.49629	0.01601	0.8996	99	0.00422	0.00015019	15.0191	565.815
Myrcene	AG856	3	27040373	1	0.00029643	0.9863	2852	1.0029	NaN	NaN	NaN	NaN	NaN	NaN	104	2.8778e-06	1.1383e-05	1.13834	302.68
74-Hydroxyl hydrogen abietic acid	CG615	2	3376157	1	5.1975e-05	0.99426	2875	1.00291	NaN	NaN	NaN	NaN	NaN	NaN	103	5.6757e-07	3.27679	0.13744	133.326
Elliotinoic acid	AG2901	2	3173329	1	0.00067065	0.97939	2832	1.00291	NaN	NaN	NaN	NaN	NaN	NaN	103	6.3236e-06	0.33821	0.26178	207.94
camphene	GT2589	2	7482182	1	0.00105	0.97424	2817	1.00294	NaN	NaN	NaN	NaN	NaN	NaN	102	9.8747e-06	0.00553	0.06243	10.3647
Palustric acid	CG203	1	2914171	1	0.0023	0.96181	2781	1.00297	NaN	NaN	NaN	NaN	NaN	NaN	107	2.1325e-05	12.3617	77.2644	751.248
Camphene	AT1440	3	27199404	1	0.00015249	0.99017	2863	1.00297	NaN	NaN	NaN	NaN	NaN	NaN	106	1.429e-06	0.00553	0.06243	10.3647
WP	CT241	2	4679573	2	0.19971	0.81934	2369	1.00299	-0.1346	0.38622	0.53588	-0.12533	0.00772	0.93018	96	0.00404	0.39405	3.77044	431.055
70-Hydroxyl hydrogen abietic acid	AG2901	2	3173329	1	0.00168	0.96738	2797	1.003	NaN	NaN	NaN	NaN	NaN	NaN	103	1.8352e-05	3.27679	0.13744	133.326
Cycloisolongifolene	CT1308	2	7473491	1	0.01771	0.89441	2586	1.00301	NaN	NaN	NaN	NaN	NaN	NaN	103	0.00030145	0.1558	0.11843	163.128
Dipentene	AT414	4	2852707	2	0.02639	0.97397	2816	1.00302	0.01011	0.04495	0.83256	-0.039433	0.0085	0.92673	101	0.00048217	0.41631	0.16131	160.182
8,59-Dihydro pimaric acid	AG2922	2	3173529	1	0.0575	0.81108	2345	1.00304	NaN	NaN	NaN	NaN	NaN	NaN	90	0.00103	4.4759e-06	0.44759	207.469
Camphene	CG604	3	11414308	2	0.01155	0.98852	2858	1.00305	-0.0032128	0.01018	0.91985	-0.031774	0.0143	0.90507	104	0.00021527	0.00553	0.06243	10.3647
Camphene	AT417	3	9125043	1	0.05808	0.81005	2342	1.00305	NaN	NaN	NaN	NaN	NaN	NaN	107	0.0005394	0.00553	0.06243	10.3647
65-Hydroxyl hydrogen abietic acid	CT1030	1	4430055	2	0.04172	0.95915	2773	1.00308	-0.0032192	0.00116	0.97285	0.18646	0.08344	0.77333	99	0.00079629	3.8169e-06	0.38169	191.221
Isopimaric acid	AT487	3	18361979	1	0.00189	0.96538	2791	1.00308	NaN	NaN	NaN	NaN	NaN	NaN	105	1.9174e-05	16.1395	64.044	724.83
Levopimaric acid	AT487	3	18361979	1	0.02072	0.88583	2561	1.00309	NaN	NaN	NaN	NaN	NaN	NaN	105	0.00021003	1.3894e-05	1.38939	323.008
abietic acid	AC1696	1	5562502	2	0.03345	0.96712	2796	1.00309	0.10971	0.03367	0.85479	0.84315	0.02865	0.86595	102	0.00062677	7.88621	9.20765	599.795
β-Pinene	GT1589	1	5353655	1	0.00021912	0.98822	2857	1.00309	NaN	NaN	NaN	NaN	NaN	NaN	106	2.1507e-06	3.39476	12.1971	573.878
abietic acid	CG1815	4	2846701	1	0.05763	0.81078	2344	1.0031	NaN	NaN	NaN	NaN	NaN	NaN	105	0.00057206	7.88621	9.20765	599.795
Dehydroabietic acid	AG383	1	3205252	2	0.20722	0.81322	2351	1.00312	0.14066	0.34141	0.56046	0.97823	0.0586	0.80927	98	0.00249	9.64544	0.40748	501.889
6,8,11,13-Abietatetraenoic acid	AG785	3	23329881	1	0.00268	0.95885	2772	1.00313	NaN	NaN	NaN	NaN	NaN	NaN	100	2.6487e-05	2.4246e-06	0.24246	144.938
72-Hydroxyl hydrogen abietic acid	CG2016	2	7481522	1	0.00025804	0.98722	2854	1.00313	NaN	NaN	NaN	NaN	NaN	NaN	102	2.8381e-06	3.27679	0.13744	133.326
Sandaracopimaric acid	CG869	4	4980568	1	0.00012711	0.99103	2865	1.00314	NaN	NaN	NaN	NaN	NaN	NaN	94	1.996e-06	0.04733	0.21446	150.804
Sandaracopimaric acid	AG383	1	3205252	2	0.22097	0.80217	2319	1.00314	0.04838	0.4393	0.50914	-0.065358	0.01603	0.89954	98	0.00431	0.04733	0.21446	150.804
8,73-Dihydro pimaric acid	AT607	1	4175293	1	0.00185	0.96579	2792	1.00315	NaN	NaN	NaN	NaN	NaN	NaN	105	1.7994e-05	4.4759e-06	0.44759	207.469
Myrcene	AT740	4	4980478	1	0.00237	0.9613	2779	1.00316	NaN	NaN	NaN	NaN	NaN	NaN	106	2.268e-05	1.1383e-05	1.13834	302.68
β-Pinene	AC1459	1	4836542	1	0.00181	0.96615	2793	1.00316	NaN	NaN	NaN	NaN	NaN	NaN	106	1.7759e-05	3.39476	12.1971	573.878
7-Hydroxyl hydrogen abietic acid	AG785	3	23329881	1	0.01755	0.8949	2587	1.00317	NaN	NaN	NaN	NaN	NaN	NaN	100	0.00016706	3.8169e-06	0.38169	191.221
71-Hydroxyl hydrogen abietic acid	CT1925	2	7481079	1	0.00027016	0.98692	2853	1.00318	NaN	NaN	NaN	NaN	NaN	NaN	104	2.6264e-06	3.27679	0.13744	133.326
Dehydroabietic acid	AC1459	1	4836542	1	0.00108	0.97381	2815	1.00321	NaN	NaN	NaN	NaN	NaN	NaN	106	6.4684e-06	9.64544	0.40748	501.889
cymene	CG869	4	4980568	1	0.05401	0.81677	2361	1.00323	NaN	NaN	NaN	NaN	NaN	NaN	94	0.0005687	3.5108e-06	0.35108	182.695
7,13,72-Abietatrienoic acid (%)	CT1030	1	4430055	2	0.03545	0.96518	2790	1.00323	-0.027371	0.06956	0.79256	0.04648	0.00428	0.94796	99	0.00064598	4.6197e-06	0.46197	210.695
Elliotinoic acid	CG869	4	4980568	1	0.05632	0.81297	2350	1.00324	NaN	NaN	NaN	NaN	NaN	NaN	94	0.00102	0.33821	0.26178	207.94
Pimaric acid	CG1885	3	17184120	1	0.00022648	0.98802	2856	1.00324	NaN	NaN	NaN	NaN	NaN	NaN	101	2.407e-06	0.08149	0.20473	156.612
pimanthrene	AT1766	1	8366368	2	0.03365	0.96693	2795	1.00325	0.0137	0.06301	0.80236	-0.017649	0.01896	0.89078	100	0.00064659	1.2895e-06	0.12895	80.5356
Palustric acid	AT3440	3	7429527	1	0.00015427	0.99012	2862	1.00327	NaN	NaN	NaN	NaN	NaN	NaN	104	1.5134e-06	12.3617	77.2644	751.248
W0	AG2160	1	9023947	1	0.0027	0.95865	2771	1.00328	NaN	NaN	NaN	NaN	NaN	NaN	100	2.6852e-05	0.00279	0.00762	-191.78
Circumference	GT309	1	2973508	2	0.20109	0.8182	2365	1.00329	0.80773	0.37949	0.5394	-1.5583	0.01601	0.8996	99	0.00422	0.00148	148.083	799.236
β-Pinene	CG604	3	11414308	2	0.01058	0.98948	2860	1.00332	0.04317	0.00744	0.93144	-0.49634	0.01281	0.91012	104	0.00020463	3.39476	12.1971	573.878
α-Pinene	CG615	2	3376157	1	0.00023666	0.98776	2855	1.00333	NaN	NaN	NaN	NaN	NaN	NaN	103	2.4052e-06	17.1588	21.1734	680.444
DBH	GT1589	1	5353655	1	0.05815	0.80994	2341	1.00334	NaN	NaN	NaN	NaN	NaN	NaN	106	0.00055414	0.00015019	15.0191	565.815
Pimaric acid	AT417	3	9125043	1	0.05771	0.81064	2343	1.00335	NaN	NaN	NaN	NaN	NaN	NaN	107	0.00053572	0.08149	0.20473	156.612
7-Hydroxyl hydrogen abietic acid	AG1199	3	27198816	1	0.0045	0.94663	2736	1.00337	NaN	NaN	NaN	NaN	NaN	NaN	106	4.2529e-05	3.8169e-06	0.38169	191.221
W0	AC139	1	2914066	1	0.05245	0.81932	2368	1.00339	NaN	NaN	NaN	NaN	NaN	NaN	106	0.00050871	0.00279	0.00762	-191.78
7-Hydroxyl hydrogen abietic acid	AT414	4	2852707	2	0.22111	0.80204	2318	1.00342	-0.020296	0.09958	0.75303	0.37242	0.35538	0.55252	101	0.00425	3.8169e-06	0.38169	191.221
8,70-Dihydro pimaric acid	CT837	1	4429927	1	0.01667	0.89754	2594	1.00342	NaN	NaN	NaN	NaN	NaN	NaN	100	0.00016666	4.4759e-06	0.44759	207.469
65-Hydroxyl hydrogen abietic acid	CT1030	1	4430055	2	0.12182	0.88545	2559	1.00344	-0.0057562	0.00947	0.92269	0.21138	0.24177	0.6241	99	0.00242	3.27679	0.13744	133.326
Cycloisolongifolene	CG2016	2	7481522	1	0.05409	0.8166	2360	1.00345	NaN	NaN	NaN	NaN	NaN	NaN	102	0.0004903	0.1558	0.11843	163.128
dehydroabietic acid	AT241	4	2851075	1	0.00015904	0.98996	2861	1.00345	NaN	NaN	NaN	NaN	NaN	NaN	101	1.6227e-06	8.41082	13.0568	583.503
Dehydroabietic aldehyde	GT1586	3	12965736	1	0.02073	0.88581	2560	1.00346	NaN	NaN	NaN	NaN	NaN	NaN	106	0.00020487	8.41082	13.0568	583.503
Palustric acid	CT114	2	4180603	2	0.03954	0.96125	2778	1.00346	0.78432	0.05245	0.81937	-0.9442	0.00792	0.92928	97	0.0008319	12.3617	77.2644	751.248
pimaric acid	CG615	2	3376157	1	0.00174	0.96679	2794	1.00347	NaN	NaN	NaN	NaN	NaN	NaN	103	1.6244e-05	0.08149	0.20473	156.612
Levopimaric acid	AG383	1	3205252	2	0.19286	0.82493	2384	1.00348	0.04509	0.06913	0.7932	-0.70648	0.34372	0.55914	98	0.00402	1.3894e-05	1.38939	323.008
pimanthrene	CG1815	4	2846701	1	0.0551	0.81491	2355	1.0035	NaN	NaN	NaN	NaN	NaN	NaN	105	0.00051589	1.2895e-06	0.12895	80.5356
Palustric acid	AC3489	3	7602186	1	0.01721	0.89589	2589	1.00351	NaN	NaN	NaN	NaN	NaN	NaN	107	0.00015926	12.3617	77.2644	751.248
Dehydroabietic aldehyde	AG785	3	23329881	1	0.05323	0.81804	2364	1.00352	NaN	NaN	NaN	NaN	NaN	NaN	100	0.00055214	8.41082	13.0568	583.503
WP	AC139	1	2914066	1	0.00192	0.96513	2789	1.00354	NaN	NaN	NaN	NaN	NaN	NaN	106	1.8348e-05	0.39405	3.77044	431.055
7,13,66-Abietatrienoic acid (%)	CT1806	2	7480688	1	0.06066	0.80595	2329	1.00354	NaN	NaN	NaN	NaN	NaN	NaN	106	0.00054457	4.6197e-06	0.46197	210.695
pimanthrene	AG383	1	3205252	2	0.0427	0.95822	2769	1.00355	-0.0013314	0.00064938	0.97973	-0.10539	0.08241	0.77471	98	0.00081714	1.2895e-06	0.12895	80.5356
Abietic acid	CG604	3	11414308	2	0.05432	0.94716	2737	1.00357	0.08894	0.0261	0.87198	1.40975	0.08763	0.76785	104	0.00103	7.88621	9.20765	599.795
W0	CT837	1	4429927	1	0.06088	0.80564	2328	1.00359	NaN	NaN	NaN	NaN	NaN	NaN	100	0.00064515	0.00279	0.00762	-191.78
Dehydroabietic acid	GT3554	3	8341160	2	0.04227	0.95862	2770	1.00361	-0.023754	0.00603	0.93825	-1.1743	0.08152	0.77584	106	0.0005045	9.64544	0.40748	501.889
8,14-Dihydro pimaric acid	CT105	4	6612098	2	0.12204	0.88526	2558	1.00362	0.03628	0.2336	0.63003	0.02385	0.00357	0.95247	98	0.00242	4.4759e-06	0.44759	207.469
camphene	AC1459	1	4836542	1	0.01705	0.89637	2590	1.00366	NaN	NaN	NaN	NaN	NaN	NaN	106	0.00015979	0.00553	0.06243	10.3647
Dehydroabietic acid	AG2901	2	3173329	1	0.05418	0.81643	2359	1.00367	NaN	NaN	NaN	NaN	NaN	NaN	103	0.00032383	9.64544	0.40748	501.889
Elliotinoic acid	GT309	1	2973508	2	0.135	0.87389	2525	1.00368	0.03466	0.27	0.60458	0.02641	0.00176	0.9666	99	0.00257	0.33821	0.26178	207.94
7-Hydroxyl hydrogen abietic acid	CT560	4	3895352	2	0.11027	0.8957	2588	1.00368	0.01729	0.08004	0.77783	-0.23458	0.14125	0.70784	106	0.00208	3.8169e-06	0.38169	191.221
Sandaracopimaric acid	CG615	2	3376157	1	0.04929	0.82476	2383	1.00369	NaN	NaN	NaN	NaN	NaN	NaN	103	0.00047176	0.04733	0.21446	150.804
Myrcene	AT487	4	2852810	1	0.00451	0.94659	2735	1.0037	NaN	NaN	NaN	NaN	NaN	NaN	105	4.3454e-05	1.1383e-05	1.13834	302.68
DBH	CT1806	2	7480688	1	0.01614	0.89918	2598	1.0037	NaN	NaN	NaN	NaN	NaN	NaN	106	0.00015376	0.00015019	15.0191	565.815
Myrcene	AC1696	1	5562502	2	0.22123	0.80194	2317	1.00372	0.02165	0.02029	0.88704	-0.72753	0.43398	0.51163	102	0.00441	1.1383e-05	1.13834	302.68
Circumference	CG1216	4	11329241	2	0.12231	0.88501	2557	1.00373	-0.59938	0.23519	0.62876	-1.0115	0.00676	0.93462	107	0.00233	0.00148	148.083	799.236
Sandaracopimaric acid	CG1885	3	17184120	1	0.05478	0.81545	2356	1.00374	NaN	NaN	NaN	NaN	NaN	NaN	101	0.00060102	0.04733	0.21446	150.804
Cycloisilongifolene	CG1885	3	17184120	1	0.02544	0.87361	2524	1.00375	NaN	NaN	NaN	NaN	NaN	NaN	101	0.00023739	0.1558	0.11843	163.128
Neoabietic acid	CG915	4	6401332	2	3.50203	0.03392	98	1.00376	-1.1683	2.67116	0.10536	3.11538	3.25962	0.07404	106	0.06785	0.0003814	38.1402	660.874
camphene	AG383	1	3205252	2	0.10828	0.8975	2593	1.00376	0.01709	0.21652	0.64281	-0.01103	0.0018	0.96629	98	0.00204	0.00553	0.06243	10.3647
Pimaric acid	AT383	3	9598936	1	0.06036	0.80647	2330	1.00376	NaN	NaN	NaN	NaN	NaN	NaN	100	0.00057744	0.08149	0.20473	156.612
Circumference	GT1589	1	5353655	1	0.05815	0.80994	2340	1.00377	NaN	NaN	NaN	NaN	NaN	NaN	106	0.00055414	0.00148	148.083	799.236
7,13,15-Abietatrienoic acid	CG4215	3	9124976	1	0.06344	0.80166	2316	1.00381	NaN	NaN	NaN	NaN	NaN	NaN	104	0.00056975	4.6197e-06	0.46197	210.695
Pimarinal	AT1440	3	27199404	1	0.00242	0.96089	2776	1.00381	NaN	NaN	NaN	NaN	NaN	NaN	106	2.3106e-05	0.02848	0.07778	56.1712
camphene	CT114	2	4180603	2	0.03955	0.96124	2777	1.00382	-0.016464	0.03257	0.85718	-0.070892	0.06787	0.79505	97	0.00074724	0.00553	0.06243	10.3647
Elliotinoic acid	CT114	2	4180603	2	0.20396	0.81587	2357	1.00383	-0.12525	0.38373	0.53718	0.02845	0.00089074	0.97626	97	0.00394	0.33821	0.26178	207.94
Cymene	AG1785	3	17184071	1	0.04883	0.82557	2385	1.00384	NaN	NaN	NaN	NaN	NaN	NaN	104	0.00043552	3.5108e-06	0.35108	182.695
Sandaracopimaric acid	CG2016	2	7481522	1	0.06366	0.80134	2315	1.00384	NaN	NaN	NaN	NaN	NaN	NaN	102	0.00060959	0.04733	0.21446	150.804
pimaric acid	AG793	2	6425970	2	0.04747	0.95366	2755	1.00385	0.0042	0.00552	0.94092	-0.15112	0.09218	0.76208	103	0.00091089	0.08149	0.20473	156.612
Dehydroabietic acid	GT4243	3	9125023	1	0.05327	0.81797	2363	1.00386	NaN	NaN	NaN	NaN	NaN	NaN	100	0.00037033	9.64544	0.40748	501.889
Myrcene	AT641	1	2915078	1	0.00277	0.95817	2768	1.00386	NaN	NaN	NaN	NaN	NaN	NaN	101	2.7218e-05	1.1383e-05	1.13834	302.68
Levopimaric acid	AG2922	2	3173529	1	0.00245	0.96061	2775	1.00388	NaN	NaN	NaN	NaN	NaN	NaN	90	3.0491e-05	1.3894e-05	1.38939	323.008
Cycloisilongifolene	AG2696	3	6733476	1	0.06094	0.80554	2327	1.0039	NaN	NaN	NaN	NaN	NaN	NaN	103	0.00056155	0.1558	0.11843	163.128
Palustric acid	AG3083	2	4180573	1	0.04823	0.82666	2388	1.0039	NaN	NaN	NaN	NaN	NaN	NaN	99	0.000486	12.3617	77.2644	751.248
Palustric acid	CT411	2	5821159	1	0.04979	0.8239	2380	1.00391	NaN	NaN	NaN	NaN	NaN	NaN	101	0.00050141	12.3617	77.2644	751.248
DBH	CG350	2	5058124	1	0.02608	0.87202	2519	1.00391	NaN	NaN	NaN	NaN	NaN	NaN	106	0.00024856	0.00015019	15.0191	565.815
α-Pinene	AT641	2	4180789	2	0.21153	0.80972	2339	1.00393	-0.44072	0.32537	0.5697	-1.4647	0.08175	0.77554	105	0.00458	17.1588	21.1734	680.444
Cycloisolongifolene	CT411	2	5821159	1	0.0043	0.94785	2738	1.00393	NaN	NaN	NaN	NaN	NaN	NaN	101	3.9261e-05	0.1558	0.11843	163.128
Elliotinoic acid	GT134	1	1947984	1	0.04626	0.83015	2398	1.00393	NaN	NaN	NaN	NaN	NaN	NaN	105	0.00046923	0.33821	0.26178	207.94
W0	AG2696	3	6733476	1	0.01674	0.89731	2592	1.00393	NaN	NaN	NaN	NaN	NaN	NaN	103	0.00016918	0.00279	0.00762	-191.78
Circumference	AT740	4	4980478	1	0.00354	0.9527	2752	1.00394	NaN	NaN	NaN	NaN	NaN	NaN	106	3.3695e-05	0.00148	148.083	799.236
Isopimaric acid	AC1459	1	4836542	1	0.0255	0.87344	2523	1.00395	NaN	NaN	NaN	NaN	NaN	NaN	106	0.00024897	16.1395	64.044	724.83
dehydroabietic acid	CG869	4	4980568	1	0.0494	0.82463	2382	1.00396	NaN	NaN	NaN	NaN	NaN	NaN	94	0.00056668	8.41082	13.0568	583.503
α-Pinene	AG2696	3	6733476	1	0.05136	0.82118	2372	1.00397	NaN	NaN	NaN	NaN	NaN	NaN	103	0.00051846	17.1588	21.1734	680.444
Levopimaric acid	CG350	2	5058124	1	0.0451	0.83226	2404	1.00397	NaN	NaN	NaN	NaN	NaN	NaN	106	0.00043483	1.3894e-05	1.38939	323.008
Dipentene	AC1459	1	4836542	1	0.00458	0.94617	2733	1.00399	NaN	NaN	NaN	NaN	NaN	NaN	106	4.0955e-05	0.41631	0.16131	160.182
Palustric acid	CT815	3	23999118	1	0.05426	0.81635	2358	1.00399	NaN	NaN	NaN	NaN	NaN	NaN	96	0.0005681	12.3617	77.2644	751.248
Camphene	AC3489	3	7602186	1	0.04835	0.82639	2387	1.00399	NaN	NaN	NaN	NaN	NaN	NaN	107	0.00044909	0.00553	0.06243	10.3647
cymene	CT2362	1	9084979	1	0.00452	0.94653	2734	1.004	NaN	NaN	NaN	NaN	NaN	NaN	106	4.0161e-05	3.5108e-06	0.35108	182.695
Circumference	CG1016	3	27198692	1	0.04642	0.82986	2397	1.004	NaN	NaN	NaN	NaN	NaN	NaN	103	0.00046878	0.00148	148.083	799.236
6,8,11,13-Abietatetraenoic acid	CG1760	3	27199765	1	0.00342	0.95348	2754	1.00403	NaN	NaN	NaN	NaN	NaN	NaN	98	3.446e-05	2.4246e-06	0.24246	144.938
α-Pinene	AC1459	1	4836542	1	0.01162	0.91436	2641	1.00403	NaN	NaN	NaN	NaN	NaN	NaN	106	0.00011517	17.1588	21.1734	680.444
Dehydroabietic acid	AT487	4	2852810	1	0.00373	0.95142	2748	1.00405	NaN	NaN	NaN	NaN	NaN	NaN	105	2.2269e-05	9.64544	0.40748	501.889
8,14-Dihydro pimaric acid	AT417	3	9125043	1	0.00247	0.96044	2774	1.00406	NaN	NaN	NaN	NaN	NaN	NaN	107	2.3652e-05	4.4759e-06	0.44759	207.469
Circumference	CT1806	2	7480688	1	0.01613	0.89918	2597	1.00409	NaN	NaN	NaN	NaN	NaN	NaN	106	0.00015376	0.00148	148.083	799.236
Mercusic acid	AT383	3	9598936	1	0.05974	0.80743	2332	1.00409	NaN	NaN	NaN	NaN	NaN	NaN	100	0.00059935	1.4291e-06	0.14291	91.0217
Mercusic acid	AG698	2	6041506	1	0.05842	0.80951	2338	1.0041	NaN	NaN	NaN	NaN	NaN	NaN	106	0.00055171	1.4291e-06	0.14291	91.0217
Elliotinoic acid	AT214	3	17184237	2	0.05561	0.94594	2732	1.00411	-0.022658	0.09644	0.75687	-0.066146	0.01244	0.91144	96	0.00169	0.33821	0.26178	207.94
DBH	CG1216	4	11329241	2	0.12231	0.88501	2556	1.00412	-0.19089	0.2352	0.62876	-0.32213	0.00676	0.93462	107	0.00233	0.00015019	15.0191	565.815
WP	CG1216	4	11329241	2	0.10712	0.89852	2595	1.00413	-0.020808	0.01044	0.91881	0.91031	0.20738	0.64981	107	0.00203	0.39405	3.77044	431.055
pimaric acid	CG869	4	4980568	1	0.01547	0.9013	2603	1.00414	NaN	NaN	NaN	NaN	NaN	NaN	94	0.00020907	0.08149	0.20473	156.612
Cycloisolongifolene	CT377	2	5821096	2	0.08645	0.91726	2649	1.00417	-0.018728	0.11932	0.73055	-0.14366	0.05543	0.81438	100	0.00171	0.1558	0.11843	163.128
abietic acid	AT641	2	4180789	2	0.0559	0.94566	2731	1.00418	-0.023496	0.00207	0.96385	-1.1283	0.10816	0.74295	105	0.00108	7.88621	9.20765	599.795
Palustric acid	CT960	2	6470320	1	0.04485	0.83278	2405	1.00418	NaN	NaN	NaN	NaN	NaN	NaN	94	0.00045794	12.3617	77.2644	751.248
W0	GT225	1	2915242	1	0.06371	0.80127	2314	1.00418	NaN	NaN	NaN	NaN	NaN	NaN	101	0.00064006	0.00279	0.00762	-191.78
DBH	AG3859	2	7473644	2	0.18415	0.83209	2403	1.00419	0.24522	0.36814	0.5454	0.0426	0.00011536	0.99145	107	0.00351	0.00015019	15.0191	565.815
Cycloisolongifolene	CT1030	1	4430055	2	0.19426	0.82378	2379	1.00419	0.04573	0.35587	0.55227	0.06674	0.01115	0.91614	99	0.00354	0.1558	0.11843	163.128
Neoabietic acid	AC1696	1	5562502	2	0.10862	0.89719	2591	1.00419	0.08109	0.00849	0.92677	2.86669	0.20111	0.65485	102	0.00215	0.0003814	38.1402	660.874
Sandaracopimaric acid	GT3554	3	8341160	2	0.21685	0.80543	2326	1.00419	-0.066522	0.35519	0.55255	-0.20629	0.15651	0.69324	106	0.00414	0.04733	0.21446	150.804
β-Pinene	AT487	3	18361979	1	0.00277	0.95814	2767	1.00419	NaN	NaN	NaN	NaN	NaN	NaN	105	2.7209e-05	3.39476	12.1971	573.878
Elliotinoic acid	CG1323	3	11895612	1	4.86304	0.02978	86	1.00421	NaN	NaN	NaN	NaN	NaN	NaN	104	0.04935	0.33821	0.26178	207.94
WP	CG2429	1	9273299	1	0.0162	0.89896	2596	1.00423	NaN	NaN	NaN	NaN	NaN	NaN	106	0.00015337	0.39405	3.77044	431.055
7,13,15-Abietatrienoic acid (%)	CG1216	4	11329241	2	0.1946	0.82348	2378	1.00424	0.00163	0.00171	0.96706	-0.23704	0.38872	0.53439	107	0.00374	3.27679	0.13744	133.326
8,64-Dihydro pimaric acid	GT1589	1	5353655	1	0.02582	0.87266	2520	1.00425	NaN	NaN	NaN	NaN	NaN	NaN	106	0.00024778	4.4759e-06	0.44759	207.469
camphene	GT134	1	1947984	1	0.04942	0.82453	2381	1.00426	NaN	NaN	NaN	NaN	NaN	NaN	105	0.00046066	0.00553	0.06243	10.3647
6,8,11,57-Abietatetraenoic acid (%)	CT1030	1	4430055	2	0.18203	0.83388	2408	1.00426	0.01548	0.04237	0.83737	-0.30168	0.34385	0.55905	99	0.00551	2.4246e-06	0.24246	144.938
pimaric acid	CG350	2	5058124	1	0.05326	0.81796	2362	1.00427	NaN	NaN	NaN	NaN	NaN	NaN	106	0.0004961	0.08149	0.20473	156.612
Neoabietic acid	AG29	1	157104	2	0.04923	0.95198	2749	1.00427	0.17416	0.06072	0.80589	0.67266	0.03252	0.85726	104	0.00097261	0.0003814	38.1402	660.874
abietic acid	CG2016	2	7481522	1	0.00343	0.95339	2753	1.0043	NaN	NaN	NaN	NaN	NaN	NaN	102	3.4361e-05	7.88621	9.20765	599.795
Cycloisilongifolene	CG3460	3	7602160	1	0.0508	0.82214	2374	1.0043	NaN	NaN	NaN	NaN	NaN	NaN	106	0.00045924	0.1558	0.11843	163.128
DBH	AT740	4	4980478	1	0.00354	0.9527	2751	1.0043	NaN	NaN	NaN	NaN	NaN	NaN	106	3.3695e-05	0.00015019	15.0191	565.815
Levopimaric acid	AG1856	2	7480880	1	0.02552	0.8734	2522	1.00431	NaN	NaN	NaN	NaN	NaN	NaN	104	0.00025887	1.3894e-05	1.38939	323.008
Circumference	CG350	2	5058124	1	0.02608	0.87202	2518	1.00431	NaN	NaN	NaN	NaN	NaN	NaN	106	0.00024856	0.00148	148.083	799.236
Sandaracopimaric acid	CG1216	4	11329241	2	0.05065	0.95064	2745	1.00432	0.0018	0.00125	0.97187	-0.15724	0.10069	0.75167	107	0.00096552	0.04733	0.21446	150.804
Dehydroabietic aldehyde	CG3460	3	7602160	1	0.0047	0.94546	2730	1.00433	NaN	NaN	NaN	NaN	NaN	NaN	106	4.5783e-05	8.41082	13.0568	583.503
Dipentene	CG615	2	3376157	1	0.00358	0.95239	2750	1.00434	NaN	NaN	NaN	NaN	NaN	NaN	103	3.2054e-05	0.41631	0.16131	160.182
Pimanthrene	CG1760	3	27199765	1	0.05919	0.80832	2334	1.00434	NaN	NaN	NaN	NaN	NaN	NaN	98	0.00062544	1.2895e-06	0.12895	80.5356
61-Hydroxyl hydrogen abietic acid	CG483	1	3206090	2	0.08778	0.91603	2645	1.00434	0.03251	0.17067	0.68042	-0.073617	0.01279	0.9102	105	0.00166	3.8169e-06	0.38169	191.221
8,60-Dihydro pimaric acid	AG1748	1	8075572	1	0.05017	0.82323	2377	1.00436	NaN	NaN	NaN	NaN	NaN	NaN	105	0.00050193	4.4759e-06	0.44759	207.469
Elliotinoic acid	AT241	4	2851075	1	0.01164	0.91432	2640	1.00437	NaN	NaN	NaN	NaN	NaN	NaN	101	0.00011988	0.33821	0.26178	207.94
Mercusic acid	AG653	1	4429897	1	0.00374	0.95138	2747	1.00437	NaN	NaN	NaN	NaN	NaN	NaN	105	3.5789e-05	1.4291e-06	0.14291	91.0217
cymene	AT740	4	4980478	1	0.05056	0.82255	2375	1.00438	NaN	NaN	NaN	NaN	NaN	NaN	106	0.00044945	3.5108e-06	0.35108	182.695
Isopimaric acid	AG29	1	157104	2	0.13586	0.87313	2521	1.00439	0.07419	0.00612	0.93781	2.56645	0.26119	0.61047	104	0.00277	16.1395	64.044	724.83
cymene	AG383	1	3205252	2	0.10455	0.90084	2601	1.0044	-0.036466	0.17893	0.6733	-0.078882	0.01696	0.89668	98	0.00209	3.5108e-06	0.35108	182.695
camphene	AG653	1	4429897	1	0.00298	0.95661	2762	1.00441	NaN	NaN	NaN	NaN	NaN	NaN	105	2.7939e-05	0.00553	0.06243	10.3647
pimanthrene	AG1156	4	6612185	1	0.04841	0.82639	2386	1.00441	NaN	NaN	NaN	NaN	NaN	NaN	91	0.00053718	1.2895e-06	0.12895	80.5356
W0	CT2362	1	9084979	1	0.04777	0.82743	2389	1.00441	NaN	NaN	NaN	NaN	NaN	NaN	106	0.00046629	0.00279	0.00762	-191.78
pimarinal	AG3083	2	4180573	1	0.05036	0.82293	2376	1.00442	NaN	NaN	NaN	NaN	NaN	NaN	99	0.00048776	0.02848	0.07778	56.1712
7,13,15-Abietatrienoic acid (%)	AG493	4	3548007	1	0.02106	0.88493	2555	1.00442	NaN	NaN	NaN	NaN	NaN	NaN	102	0.00019282	4.6197e-06	0.46197	210.695
DBH	CG1016	3	27198692	1	0.04642	0.82986	2396	1.00442	NaN	NaN	NaN	NaN	NaN	NaN	103	0.00046878	0.00015019	15.0191	565.815
Levopimaric acid	CT2123	1	8510027	1	0.05977	0.80735	2331	1.00443	NaN	NaN	NaN	NaN	NaN	NaN	106	0.00057944	1.3894e-05	1.38939	323.008
8,14-Dihydro pimaric acid	AG2696	3	6733476	1	0.01495	0.90295	2607	1.00443	NaN	NaN	NaN	NaN	NaN	NaN	103	0.00014398	4.4759e-06	0.44759	207.469
Cymene	CG1016	3	27198692	1	0.06111	0.80528	2325	1.00444	NaN	NaN	NaN	NaN	NaN	NaN	103	0.00054692	3.5108e-06	0.35108	182.695
pimanthrene	CG915	4	6401332	2	0.08806	0.91578	2644	1.00445	0.00969	0.05439	0.81608	-0.030991	0.0954	0.75807	106	0.00166	1.2895e-06	0.12895	80.5356
Levopimaric acid	AG2280	1	9084948	1	0.00292	0.957	2763	1.00445	NaN	NaN	NaN	NaN	NaN	NaN	104	2.8782e-05	1.3894e-05	1.38939	323.008
Isopimaric acid	AT214	3	17184237	2	0.18266	0.83336	2406	1.00447	0.37867	0.13577	0.7134	-4.0886	0.24475	0.62202	96	0.00409	16.1395	64.044	724.83
Myrcene	AT417	3	9125043	1	0.05843	0.80948	2337	1.00449	NaN	NaN	NaN	NaN	NaN	NaN	107	0.00055742	1.1383e-05	1.13834	302.68
Mercusic acid	CT1030	1	4430055	2	0.05633	0.94526	2729	1.00449	0.00385	0.00445	0.94694	-0.13204	0.11175	0.73892	99	0.00112	1.4291e-06	0.14291	91.0217
β-Pinene	CT960	2	6470320	1	0.00278	0.95808	2766	1.00449	NaN	NaN	NaN	NaN	NaN	NaN	94	3.4044e-05	3.39476	12.1971	573.878
62-Hydroxyl hydrogen abietic acid	GT309	1	2973508	2	0.08651	0.91721	2648	1.0045	-0.0062582	0.00884	0.9253	-0.25547	0.1669	0.68383	99	0.00164	3.8169e-06	0.38169	191.221
pimaric acid	GT309	1	2973508	2	0.0501	0.95116	2746	1.0045	0.01115	0.04025	0.84144	-0.11743	0.05359	0.81744	99	0.00093843	0.08149	0.20473	156.612
pimarinal	AT241	4	2851075	1	0.01068	0.91791	2650	1.00451	NaN	NaN	NaN	NaN	NaN	NaN	101	0.00010332	0.02848	0.07778	56.1712
pimanthrene	GT225	1	2915242	1	0.01547	0.90129	2602	1.00451	NaN	NaN	NaN	NaN	NaN	NaN	101	0.00015461	1.2895e-06	0.12895	80.5356
62-Hydroxyl hydrogen abietic acid	AG2922	2	3173529	1	0.04433	0.83376	2407	1.00453	NaN	NaN	NaN	NaN	NaN	NaN	90	0.00059854	3.27679	0.13744	133.326
6,8,11,60-Abietatetraenoic acid (%)	AC1459	1	4836542	1	0.01103	0.91656	2646	1.00454	NaN	NaN	NaN	NaN	NaN	NaN	106	0.00010762	2.4246e-06	0.24246	144.938
pimaric acid	CG1216	4	11329241	2	0.08493	0.91864	2652	1.00455	0.01803	0.12135	0.72831	-0.11461	0.05332	0.81785	107	0.00158	0.08149	0.20473	156.612
6,8,11,13-Abietatetraenoic acid (%)	AT666	4	4867968	2	0.05078	0.95051	2744	1.00455	0.00313	0.00386	0.9506	-0.15611	0.09834	0.75453	101	0.00102	2.4246e-06	0.24246	144.938
Isopimaric acid	CT2123	1	8510027	1	0.00415	0.94878	2739	1.00455	NaN	NaN	NaN	NaN	NaN	NaN	106	4.051e-05	16.1395	64.044	724.83
15-Hydroxyl hydrogen abietic acid	AT214	3	17184237	2	0.22215	0.80123	2313	1.00457	0.00745	0.02344	0.87867	-0.25037	0.4309	0.51324	96	0.00597	3.27679	0.13744	133.326
WP	CT585	4	3895510	1	0.04752	0.82791	2390	1.00458	NaN	NaN	NaN	NaN	NaN	NaN	99	0.00047616	0.39405	3.77044	431.055
Cycloisolongifolene	AT414	2	5923120	1	0.04653	0.82966	2395	1.0046	NaN	NaN	NaN	NaN	NaN	NaN	106	0.00042063	0.1558	0.11843	163.128
Elliotinoic acid	AG793	2	6425970	2	0.0898	0.91419	2639	1.0046	-0.014221	0.04442	0.83352	-0.20694	0.12078	0.72895	103	0.00186	0.33821	0.26178	207.94
Circumference	AG3859	2	7473644	2	0.18415	0.83209	2402	1.0046	0.76999	0.36814	0.5454	0.13377	0.00011536	0.99145	107	0.00351	0.00148	148.083	799.236
Elliotinoic acid	CT522	1	3706018	1	0.00281	0.95784	2765	1.00461	NaN	NaN	NaN	NaN	NaN	NaN	106	2.6411e-05	0.33821	0.26178	207.94
abietic acid	AG2280	1	9084948	1	0.05085	0.82207	2373	1.00464	NaN	NaN	NaN	NaN	NaN	NaN	104	0.0004972	7.88621	9.20765	599.795
Sandaracopimaric acid	AG2160	1	9023947	1	0.015	0.90279	2606	1.00464	NaN	NaN	NaN	NaN	NaN	NaN	100	0.0001442	0.04733	0.21446	150.804
Myrcene	CG1323	3	11895612	1	0.02611	0.87196	2517	1.00464	NaN	NaN	NaN	NaN	NaN	NaN	104	0.00025808	1.1383e-05	1.13834	302.68
Dipentene	CT241	2	4679573	2	0.21343	0.80822	2333	1.00465	0.02614	0.27201	0.60328	-0.13884	0.19343	0.66114	96	0.00392	0.41631	0.16131	160.182
pimaric acid	AT414	4	2852707	2	0.13759	0.87163	2516	1.00466	0.02619	0.24572	0.62126	0.07715	0.02624	0.87166	101	0.00256	0.08149	0.20473	156.612
Dipentene	AG2280	1	9084948	1	0.0639	0.80096	2312	1.00466	NaN	NaN	NaN	NaN	NaN	NaN	104	0.0005793	0.41631	0.16131	160.182
pimaric acid	AT241	4	2851075	1	0.00396	0.94997	2742	1.00471	NaN	NaN	NaN	NaN	NaN	NaN	101	3.7685e-05	0.08149	0.20473	156.612
Isopimaric acid	AC139	1	2914066	1	0.04725	0.82837	2391	1.00471	NaN	NaN	NaN	NaN	NaN	NaN	106	0.00046125	16.1395	64.044	724.83
7,13,67-Abietatrienoic acid (%)	AT641	2	4180789	2	0.212	0.80933	2336	1.00473	-0.047087	0.37019	0.54431	-0.093146	0.03618	0.84953	105	0.00386	4.6197e-06	0.46197	210.695
Pimaric acid	AT1440	3	27199404	1	0.00476	0.94515	2728	1.00474	NaN	NaN	NaN	NaN	NaN	NaN	106	4.4317e-05	0.08149	0.20473	156.612
Camphene	AT740	4	4980478	1	0.00298	0.95659	2761	1.00475	NaN	NaN	NaN	NaN	NaN	NaN	106	2.7908e-05	0.00553	0.06243	10.3647
abietic acid	AT414	4	2852707	2	0.12797	0.88003	2540	1.00476	0.19853	0.18718	0.66627	1.08942	0.05753	0.81096	101	0.00246	7.88621	9.20765	599.795
Palustric acid	CG3460	3	7602160	1	0.01561	0.90082	2600	1.00476	NaN	NaN	NaN	NaN	NaN	NaN	106	0.00014638	12.3617	77.2644	751.248
Abietic acid	GT1286	3	11414423	2	0.12325	0.88419	2552	1.00476	-0.053204	0.01153	0.91474	-0.83127	0.24536	0.62154	99	0.00233	7.88621	9.20765	599.795
Mercusic acid	CT815	3	23999118	1	0.02108	0.88489	2554	1.00477	NaN	NaN	NaN	NaN	NaN	NaN	96	0.00021165	1.4291e-06	0.14291	91.0217
7-Hydroxyl hydrogen abietic acid	GT1286	3	11414423	2	0.05201	0.94934	2740	1.00478	0.01475	0.04515	0.83219	0.06227	0.0705	0.79121	99	0.00147	3.8169e-06	0.38169	191.221
Elliotinoic acid	CT2362	1	9084979	1	0.02144	0.88387	2551	1.00479	NaN	NaN	NaN	NaN	NaN	NaN	106	0.00020161	0.33821	0.26178	207.94
pimarinal	GT225	1	2915242	1	0.00481	0.94487	2727	1.00481	NaN	NaN	NaN	NaN	NaN	NaN	101	4.628e-05	0.02848	0.07778	56.1712
Mercusic acid	CG1760	3	27199765	1	0.01125	0.91578	2643	1.00483	NaN	NaN	NaN	NaN	NaN	NaN	98	0.00011286	1.4291e-06	0.14291	91.0217
Mercusic acid	CG915	4	6401332	2	0.18727	0.82951	2394	1.00484	-0.007289	0.02775	0.86804	0.05876	0.30943	0.57929	106	0.00358	1.4291e-06	0.14291	91.0217
6,8,11,59-Abietatetraenoic acid (%)	GT225	1	2915242	1	0.02169	0.88323	2549	1.00485	NaN	NaN	NaN	NaN	NaN	NaN	101	0.00021395	2.4246e-06	0.24246	144.938
Pimaric acid	CG1760	3	27199765	1	0.00282	0.95773	2764	1.00485	NaN	NaN	NaN	NaN	NaN	NaN	98	2.7618e-05	0.08149	0.20473	156.612
59-Hydroxyl hydrogen abietic acid	AT1766	1	8366368	2	0.10254	0.90264	2605	1.00486	0.01496	0.0254	0.87371	-0.099713	0.20447	0.65219	100	0.00194	3.8169e-06	0.38169	191.221
pimaric acid	CG2016	2	7481522	1	0.0105	0.91858	2651	1.00486	NaN	NaN	NaN	NaN	NaN	NaN	102	9.7966e-05	0.08149	0.20473	156.612
Pimaric acid	AC3489	3	7602186	1	0.01023	0.91962	2654	1.00486	NaN	NaN	NaN	NaN	NaN	NaN	107	9.501e-05	0.08149	0.20473	156.612
WP	CG615	2	3376157	1	0.00388	0.95046	2743	1.00486	NaN	NaN	NaN	NaN	NaN	NaN	103	3.8883e-05	0.39405	3.77044	431.055
Cycloisilongifolene	AT417	3	9125043	1	0.01086	0.9172	2647	1.00487	NaN	NaN	NaN	NaN	NaN	NaN	107	9.8186e-05	0.1558	0.11843	163.128
Elliotinoic acid	CT241	2	4679573	2	0.10485	0.90057	2599	1.00487	0.01407	0.04419	0.83398	-0.17115	0.176	0.67584	96	0.00204	0.33821	0.26178	207.94
7-Hydroxyl hydrogen abietic acid	CG3460	3	7602160	1	0.04564	0.83127	2399	1.00487	NaN	NaN	NaN	NaN	NaN	NaN	106	0.00043003	3.8169e-06	0.38169	191.221
60-Hydroxyl hydrogen abietic acid	GT309	1	2973508	2	0.21231	0.80911	2335	1.00489	-0.0068428	0.02439	0.87624	-0.24339	0.40747	0.52484	99	0.00417	3.27679	0.13744	133.326
DBH	CT837	1	4429927	1	0.01169	0.91412	2638	1.00491	NaN	NaN	NaN	NaN	NaN	NaN	100	0.00011855	0.00015019	15.0191	565.815
Palustric acid	AC1696	1	5562502	2	0.10134	0.90373	2608	1.00491	0.12965	0.00935	0.92318	4.46462	0.18552	0.66765	102	0.00194	12.3617	77.2644	751.248
Neoabietic acid	AG1199	3	27198816	1	0.00315	0.95537	2757	1.00492	NaN	NaN	NaN	NaN	NaN	NaN	106	3.0951e-05	0.0003814	38.1402	660.874
Palustric acid	AT417	3	9125043	1	0.02474	0.87533	2526	1.00493	NaN	NaN	NaN	NaN	NaN	NaN	107	0.00022894	12.3617	77.2644	751.248
W0	AT487	4	2852810	1	0.02629	0.87152	2515	1.00493	NaN	NaN	NaN	NaN	NaN	NaN	105	0.00025357	0.00279	0.00762	-191.78
Circumference	AT487	3	18361979	1	0.02178	0.88296	2548	1.00494	NaN	NaN	NaN	NaN	NaN	NaN	105	0.0002159	0.00148	148.083	799.236
W0	AG2901	2	3173329	1	0.01513	0.90237	2604	1.00494	NaN	NaN	NaN	NaN	NaN	NaN	103	0.00015064	0.00279	0.00762	-191.78
abietic acid	AG383	1	3205252	2	0.08189	0.92144	2659	1.00496	-0.18996	0.08705	0.76864	1.49878	0.09521	0.75836	98	0.00169	7.88621	9.20765	599.795
64-Hydroxyl hydrogen abietic acid	CT1206	2	7473327	1	0.00484	0.94466	2726	1.00496	NaN	NaN	NaN	NaN	NaN	NaN	101	4.6141e-05	3.8169e-06	0.38169	191.221
W0	CT241	2	4679573	2	0.12385	0.88367	2550	1.00496	-0.00097308	0.0093	0.92339	-0.031643	0.23202	0.63121	96	0.00264	0.00279	0.00762	-191.78
camphene	AG698	2	6041506	1	4.46537	0.03708	107	1.00497	NaN	NaN	NaN	NaN	NaN	NaN	106	0.04147	0.00553	0.06243	10.3647
Pimarinal	GT3554	3	8341160	2	0.08828	0.91557	2642	1.00498	0.02853	0.17603	0.67571	0.03485	0.01149	0.91485	106	0.00169	0.02848	0.07778	56.1712
pimaric acid	CT114	2	4180603	2	0.05145	0.94988	2741	1.00498	-0.011674	0.00453	0.94648	0.1778	0.08173	0.77562	97	0.00096572	0.08149	0.20473	156.612
camphene	CT300	2	4679610	2	0.1226	0.88475	2553	1.005	-0.012615	0.24515	0.62161	0.00602	0.00053657	0.98157	106	0.00228	0.00553	0.06243	10.3647
Palustric acid	CT1185	2	7473076	1	0.0452	0.83208	2401	1.00501	NaN	NaN	NaN	NaN	NaN	NaN	104	0.0004356	12.3617	77.2644	751.248
7,13,64-Abietatrienoic acid (%)	GT309	1	2973508	2	0.22255	0.8009	2311	1.00502	-0.013152	0.03225	0.85787	-0.44652	0.42126	0.51793	99	0.00403	4.6197e-06	0.46197	210.695
Levopimaric acid	CT1030	1	4430055	2	0.18753	0.82932	2393	1.00503	-0.082628	0.21079	0.64723	-0.43387	0.12411	0.72542	99	0.00408	1.3894e-05	1.38939	323.008
7,13,15-Abietatrienoic acid (%)	CT560	4	3895352	2	0.13283	0.87577	2527	1.00504	0.01141	0.08916	0.76588	-0.16056	0.16602	0.68455	106	0.00256	3.27679	0.13744	133.326
6,8,11,13-Abietatetraenoic acid	AT3440	3	7429527	1	0.00303	0.95618	2759	1.00505	NaN	NaN	NaN	NaN	NaN	NaN	104	2.9716e-05	2.4246e-06	0.24246	144.938
dehydroabietic acid	GT134	1	1947984	1	0.00318	0.95515	2756	1.00506	NaN	NaN	NaN	NaN	NaN	NaN	105	3.1396e-05	8.41082	13.0568	583.503
Dipentene	CT1030	1	4430055	2	0.10041	0.90456	2610	1.00507	-0.018472	0.06971	0.79234	-0.15965	0.0997	0.75291	99	0.00182	0.41631	0.16131	160.182
Mercusic acid	AG2160	1	9023947	1	0.06553	0.79851	2304	1.00507	NaN	NaN	NaN	NaN	NaN	NaN	100	0.00064741	1.4291e-06	0.14291	91.0217
abietic acid	AG3079	2	4177515	1	0.00795	0.92917	2681	1.00507	NaN	NaN	NaN	NaN	NaN	NaN	97	8.6299e-05	7.88621	9.20765	599.795
α-Pinene	CG2016	2	7481522	1	0.02266	0.88066	2541	1.00508	NaN	NaN	NaN	NaN	NaN	NaN	102	0.00023034	17.1588	21.1734	680.444
Pimarinal	CG1885	3	17184120	1	0.04367	0.83492	2409	1.00509	NaN	NaN	NaN	NaN	NaN	NaN	101	0.00045668	0.02848	0.07778	56.1712
β-Pinene	AT417	3	9125043	1	0.01371	0.90701	2617	1.00509	NaN	NaN	NaN	NaN	NaN	NaN	107	0.00013123	3.39476	12.1971	573.878
Cycloisilongifolene	CT560	4	3895352	2	0.12801	0.87999	2539	1.00511	0.02226	0.18666	0.66665	-0.15957	0.0656	0.79839	106	0.00232	0.1558	0.11843	163.128
Elliotinoic acid	AG1199	3	27198816	1	0.00298	0.95659	2760	1.00511	NaN	NaN	NaN	NaN	NaN	NaN	106	2.8065e-05	0.33821	0.26178	207.94
Isopimaric acid	AG2901	2	3173329	1	0.01026	0.91951	2653	1.00512	NaN	NaN	NaN	NaN	NaN	NaN	103	0.00010498	16.1395	64.044	724.83
α-Pinene	CG604	3	11414308	2	0.1379	0.87136	2514	1.00515	-0.3682	0.20401	0.65251	-2.0812	0.08551	0.77059	104	0.00272	17.1588	21.1734	680.444
pimanthrene	CT2096	1	8367944	1	0.00511	0.94314	2721	1.00518	NaN	NaN	NaN	NaN	NaN	NaN	97	5.3768e-05	1.2895e-06	0.12895	80.5356
Dehydroabietic acid	AT607	1	4175293	1	0.00784	0.92963	2682	1.00519	NaN	NaN	NaN	NaN	NaN	NaN	105	4.6861e-05	9.64544	0.40748	501.889
7,13,70-Abietatrienoic acid (%)	CG615	2	3376157	1	0.01338	0.90815	2620	1.0052	NaN	NaN	NaN	NaN	NaN	NaN	103	0.00012038	4.6197e-06	0.46197	210.695
6,8,11,63-Abietatetraenoic acid (%)	AT1766	1	8366368	2	0.07375	0.92895	2680	1.00521	0.00677	0.00819	0.9281	0.05782	0.10822	0.74292	100	0.00151	2.4246e-06	0.24246	144.938
Myrcene	AT2966	3	7428361	1	0.01227	0.91201	2631	1.00526	NaN	NaN	NaN	NaN	NaN	NaN	104	0.00011831	1.1383e-05	1.13834	302.68
Neoabietic acid	AG1895	2	7481006	1	0.0098	0.92137	2658	1.00526	NaN	NaN	NaN	NaN	NaN	NaN	101	0.0001012	0.0003814	38.1402	660.874
Myrcene	AG785	3	23329881	1	0.00806	0.92866	2679	1.00527	NaN	NaN	NaN	NaN	NaN	NaN	100	8.1488e-05	1.1383e-05	1.13834	302.68
Sandaracopimaric acid	GT2589	2	7482182	1	0.06588	0.79798	2302	1.00527	NaN	NaN	NaN	NaN	NaN	NaN	102	0.00063082	0.04733	0.21446	150.804
Sandaracopimaric acid	CT300	2	4679610	2	0.22661	0.79764	2301	1.00528	-0.0041105	0.00661	0.93537	-0.35741	0.4419	0.50775	106	0.00433	0.04733	0.21446	150.804
Dipentene	AG1748	1	8075572	1	0.04526	0.83196	2400	1.00528	NaN	NaN	NaN	NaN	NaN	NaN	105	0.00040542	0.41631	0.16131	160.182
Dipentene	GT3554	3	8341160	2	0.09254	0.91169	2630	1.00529	0.00112	0.00013107	0.99089	-0.22693	0.17705	0.67483	106	0.00165	0.41631	0.16131	160.182
Mercusic acid	CG604	3	11414308	2	0.05884	0.94289	2720	1.00529	-0.016314	0.11763	0.73236	-0.0094266	0.00056813	0.98103	104	0.00112	1.4291e-06	0.14291	91.0217
Circumference	CT837	1	4429927	1	0.01169	0.91412	2637	1.00529	NaN	NaN	NaN	NaN	NaN	NaN	100	0.00011855	0.00148	148.083	799.236
Levopimaric acid	CG4215	3	9124976	1	0.02434	0.87634	2528	1.0053	NaN	NaN	NaN	NaN	NaN	NaN	104	0.0002398	1.3894e-05	1.38939	323.008
Dehydroabietic acid	CT487	2	6041279	1	0.01315	0.90894	2622	1.00531	NaN	NaN	NaN	NaN	NaN	NaN	103	7.8565e-05	9.64544	0.40748	501.889
Cycloisilongifolene	AT487	4	2852810	1	0.00952	0.92246	2661	1.00531	NaN	NaN	NaN	NaN	NaN	NaN	105	8.6406e-05	0.1558	0.11843	163.128
Circumference	AG1199	3	27198816	1	0.00484	0.94466	2725	1.00533	NaN	NaN	NaN	NaN	NaN	NaN	106	4.6153e-05	0.00148	148.083	799.236
DBH	AT487	3	18361979	1	0.02178	0.88296	2547	1.00533	NaN	NaN	NaN	NaN	NaN	NaN	105	0.0002159	0.00015019	15.0191	565.815
8,14-Dihydro pimaric acid	AT2966	3	7428361	1	0.01245	0.91139	2629	1.00534	NaN	NaN	NaN	NaN	NaN	NaN	104	0.00012013	4.4759e-06	0.44759	207.469
α-Pinene	AG2249	1	9029842	1	0.02297	0.87985	2538	1.00534	NaN	NaN	NaN	NaN	NaN	NaN	105	0.0002277	17.1588	21.1734	680.444
W0	GT309	1	2973508	2	0.22267	0.80081	2310	1.00535	-0.00026884	0.00069242	0.97906	0.06128	0.44067	0.50846	99	0.00524	0.00279	0.00762	-191.78
α-Pinene	AG3859	2	7473644	2	0.09782	0.9069	2616	1.00536	-0.036894	0.00305	0.95608	2.4521	0.19455	0.66011	107	0.00188	17.1588	21.1734	680.444
Neoabietic acid	GT1286	3	11414423	2	0.12972	0.8785	2534	1.00539	-0.18723	0.07278	0.78794	-1.079	0.21185	0.64641	99	0.0027	0.0003814	38.1402	660.874
pimanthrene	CT2123	1	8510027	1	0.0642	0.8005	2309	1.00539	NaN	NaN	NaN	NaN	NaN	NaN	106	0.00060381	1.2895e-06	0.12895	80.5356
Neoabietic acid	CG4215	3	9124976	1	0.04674	0.82928	2392	1.0054	NaN	NaN	NaN	NaN	NaN	NaN	104	0.00046461	0.0003814	38.1402	660.874
67-Hydroxyl hydrogen abietic acid	CT487	2	6041279	1	0.01195	0.91318	2634	1.0054	NaN	NaN	NaN	NaN	NaN	NaN	103	0.00011548	3.27679	0.13744	133.326
8,14-Dihydro pimaric acid	CT815	3	23999118	1	0.01344	0.90798	2619	1.0054	NaN	NaN	NaN	NaN	NaN	NaN	96	0.00013288	4.4759e-06	0.44759	207.469
Camphene	CG1885	3	17184120	1	0.00304	0.95617	2758	1.0054	NaN	NaN	NaN	NaN	NaN	NaN	101	2.8433e-05	0.00553	0.06243	10.3647
W0	GT1286	3	11414423	2	0.07469	0.92809	2677	1.0054	-0.0032684	0.09211	0.7622	0.00675	0.03906	0.84376	99	0.00154	0.00279	0.00762	-191.78
β-Pinene	CG615	2	3376157	1	0.01394	0.90625	2614	1.0054	NaN	NaN	NaN	NaN	NaN	NaN	103	0.00013958	3.39476	12.1971	573.878
Elliotinoic acid	CT1806	2	7480688	1	0.06557	0.79843	2303	1.0054	NaN	NaN	NaN	NaN	NaN	NaN	106	0.00061795	0.33821	0.26178	207.94
WP	AG2160	1	9023947	1	0.02308	0.87957	2537	1.00542	NaN	NaN	NaN	NaN	NaN	NaN	100	0.00022095	0.39405	3.77044	431.055
Neoabietic acid	AT417	3	9125043	1	0.00958	0.92222	2660	1.00543	NaN	NaN	NaN	NaN	NaN	NaN	107	9.2289e-05	0.0003814	38.1402	660.874
Neoabietic acid	CG615	2	3376157	1	0.02321	0.87923	2536	1.00543	NaN	NaN	NaN	NaN	NaN	NaN	103	0.00023637	0.0003814	38.1402	660.874
Dipentene	CT300	2	4679610	2	0.09813	0.90662	2615	1.00543	0.01978	0.18913	0.66459	-0.047129	0.01127	0.91567	106	0.00175	0.41631	0.16131	160.182
Elliotinoic acid	AT383	3	9598936	1	0.06466	0.79984	2307	1.00543	NaN	NaN	NaN	NaN	NaN	NaN	100	0.00065945	0.33821	0.26178	207.94
7,13,69-Abietatrienoic acid (%)	CT114	2	4180603	2	0.10043	0.90455	2609	1.00544	-0.04837	0.03871	0.84447	0.23366	0.10422	0.74757	97	0.0021	4.6197e-06	0.46197	210.695
pimarinal	CT114	2	4180603	2	0.09505	0.90942	2623	1.00546	0.02163	0.04117	0.83967	-0.12077	0.10237	0.74974	97	0.00185	0.02848	0.07778	56.1712
β-Pinene	CG2016	2	7481522	1	0.02638	0.87132	2513	1.0055	NaN	NaN	NaN	NaN	NaN	NaN	102	0.00026429	3.39476	12.1971	573.878
Dipentene	CG2016	2	7481522	1	0.01173	0.91398	2636	1.00552	NaN	NaN	NaN	NaN	NaN	NaN	102	0.00010494	0.41631	0.16131	160.182
7,13,15-Abietatrienoic acid	AT1440	3	27199404	1	0.03894	0.84397	2434	1.00555	NaN	NaN	NaN	NaN	NaN	NaN	106	0.00034956	4.6197e-06	0.46197	210.695
Camphene	GT1586	3	12965736	1	0.0093	0.92338	2663	1.00556	NaN	NaN	NaN	NaN	NaN	NaN	106	8.6352e-05	0.00553	0.06243	10.3647
DBH	AG793	2	6425970	2	0.22417	0.7996	2306	1.00557	0.294	0.44276	0.50739	-0.43557	0.01233	0.91182	103	0.00437	0.00015019	15.0191	565.815
69-Hydroxyl hydrogen abietic acid	AG383	1	3205252	2	0.05893	0.94281	2719	1.00557	-0.012845	0.05124	0.82143	-0.097021	0.05504	0.81505	98	0.00118	3.27679	0.13744	133.326
camphene	CG2016	2	7481522	1	0.01318	0.90883	2621	1.00557	NaN	NaN	NaN	NaN	NaN	NaN	102	0.00012414	0.00553	0.06243	10.3647
Sandaracopimaric acid	AC3489	3	7602186	1	0.06433	0.8003	2308	1.00558	NaN	NaN	NaN	NaN	NaN	NaN	107	0.00061316	0.04733	0.21446	150.804
60-Hydroxyl hydrogen abietic acid	AG653	1	4429897	1	0.01181	0.91369	2635	1.00558	NaN	NaN	NaN	NaN	NaN	NaN	105	0.00011169	3.8169e-06	0.38169	191.221
W0	CT815	3	23999118	1	0.00658	0.93554	2698	1.00558	NaN	NaN	NaN	NaN	NaN	NaN	96	7.2847e-05	0.00279	0.00762	-191.78
pimarinal	AG2901	2	3173329	1	0.01209	0.91266	2632	1.00559	NaN	NaN	NaN	NaN	NaN	NaN	103	0.00011596	0.02848	0.07778	56.1712
68-Hydroxyl hydrogen abietic acid	CT2362	1	9084979	1	0.0098	0.92133	2657	1.00559	NaN	NaN	NaN	NaN	NaN	NaN	106	9.4169e-05	3.27679	0.13744	133.326
Pimanthrene	CG4215	3	9124976	1	0.01248	0.91128	2628	1.0056	NaN	NaN	NaN	NaN	NaN	NaN	104	0.00011808	1.2895e-06	0.12895	80.5356
8,72-Dihydro pimaric acid	AG3859	2	7473644	2	0.0674	0.93486	2696	1.0056	-0.021949	0.09897	0.75373	-0.12878	0.03538	0.85119	107	0.00129	4.4759e-06	0.44759	207.469
Pimaric acid	GT3554	3	8341160	2	0.09108	0.91302	2633	1.00561	0.04185	0.14336	0.70578	-0.061988	0.01364	0.90727	106	0.00169	0.08149	0.20473	156.612
Elliotinoic acid	AG493	4	3548007	1	0.00523	0.9425	2718	1.00561	NaN	NaN	NaN	NaN	NaN	NaN	102	5.3093e-05	0.33821	0.26178	207.94
Dehydroabietic aldehyde	CG1145	3	11414383	1	0.00806	0.92864	2678	1.00562	NaN	NaN	NaN	NaN	NaN	NaN	106	7.9665e-05	8.41082	13.0568	583.503
α-Pinene	CT1806	2	7480688	1	0.00535	0.94182	2716	1.00563	NaN	NaN	NaN	NaN	NaN	NaN	106	5.3042e-05	17.1588	21.1734	680.444
7,13,20-Abietatrienoic acid (%)	AG2280	1	9084948	1	4.66109	0.03329	96	1.00564	NaN	NaN	NaN	NaN	NaN	NaN	104	0.04186	4.6197e-06	0.46197	210.695
Elliotinoic acid	AG2696	3	6733476	1	0.01286	0.90994	2624	1.00565	NaN	NaN	NaN	NaN	NaN	NaN	103	0.00013053	0.33821	0.26178	207.94
Circumference	AT2966	3	7428361	1	0.00837	0.92729	2674	1.00566	NaN	NaN	NaN	NaN	NaN	NaN	104	8.2786e-05	0.00148	148.083	799.236
Pimaric acid	AG2696	3	6733476	1	0.00936	0.92313	2662	1.00566	NaN	NaN	NaN	NaN	NaN	NaN	103	8.8673e-05	0.08149	0.20473	156.612
8,14-Dihydro pimaric acid	CG1885	3	17184120	1	0.02327	0.87909	2535	1.00567	NaN	NaN	NaN	NaN	NaN	NaN	101	0.00023008	4.4759e-06	0.44759	207.469
Elliotinoic acid	AG653	1	4429897	1	0.00902	0.92452	2666	1.00567	NaN	NaN	NaN	NaN	NaN	NaN	105	8.4829e-05	0.33821	0.26178	207.94
α-Pinene	AT487	3	18361979	1	0.01397	0.90615	2613	1.00568	NaN	NaN	NaN	NaN	NaN	NaN	105	0.0001385	17.1588	21.1734	680.444
Levopimaric acid	AT383	3	9598936	1	0.02646	0.87113	2512	1.00568	NaN	NaN	NaN	NaN	NaN	NaN	100	0.00025717	1.3894e-05	1.38939	323.008
6,8,11,62-Abietatetraenoic acid (%)	AC139	1	2914066	1	0.0082	0.92801	2676	1.00569	NaN	NaN	NaN	NaN	NaN	NaN	106	8.0045e-05	2.4246e-06	0.24246	144.938
Mercusic acid	AT414	4	2852707	2	0.05955	0.94223	2717	1.00569	0.00484	0.01511	0.90242	0.12153	0.10107	0.75125	101	0.00118	1.4291e-06	0.14291	91.0217
7,13,68-Abietatrienoic acid (%)	AC139	1	2914066	1	0.0218	0.88293	2546	1.00569	NaN	NaN	NaN	NaN	NaN	NaN	106	0.00019565	4.6197e-06	0.46197	210.695
β-Pinene	AG1785	3	17184071	1	0.02219	0.88189	2543	1.00569	NaN	NaN	NaN	NaN	NaN	NaN	104	0.00025269	3.39476	12.1971	573.878
DBH	AG1199	3	27198816	1	0.00484	0.94466	2724	1.0057	NaN	NaN	NaN	NaN	NaN	NaN	106	4.6154e-05	0.00015019	15.0191	565.815
Elliotinoic acid	CG1216	4	11329241	2	0.12624	0.88155	2542	1.0057	0.02799	0.19341	0.66105	-0.14786	0.06227	0.80346	107	0.00237	0.33821	0.26178	207.94
abietic acid	AC139	1	2914066	1	0.0661	0.79763	2300	1.00571	NaN	NaN	NaN	NaN	NaN	NaN	106	0.00062476	7.88621	9.20765	599.795
pimarinal	AG493	4	3548007	1	0.00758	0.9308	2684	1.00571	NaN	NaN	NaN	NaN	NaN	NaN	102	7.3657e-05	0.02848	0.07778	56.1712
8,14-Dihydro pimaric acid	AT383	3	9598936	1	0.01265	0.91069	2626	1.00571	NaN	NaN	NaN	NaN	NaN	NaN	100	0.00012369	4.4759e-06	0.44759	207.469
Neoabietic acid	AG1748	1	8075572	1	0.00676	0.93462	2695	1.00571	NaN	NaN	NaN	NaN	NaN	NaN	105	6.7986e-05	0.0003814	38.1402	660.874
6,8,11,64-Abietatetraenoic acid (%)	CT837	1	4429927	1	0.00683	0.9343	2694	1.00574	NaN	NaN	NaN	NaN	NaN	NaN	100	7.0339e-05	2.4246e-06	0.24246	144.938
64-Hydroxyl hydrogen abietic acid	AG29	1	157104	2	0.12975	0.87847	2533	1.00575	0.02267	0.25866	0.6122	-0.017019	0.00498	0.94388	104	0.00251	3.27679	0.13744	133.326
6,8,11,61-Abietatetraenoic acid (%)	CT1185	2	7473076	1	0.00985	0.92113	2656	1.00575	NaN	NaN	NaN	NaN	NaN	NaN	104	9.6408e-05	2.4246e-06	0.24246	144.938
Pimaric acid	AG1199	3	27198816	1	0.02656	0.87086	2511	1.00577	NaN	NaN	NaN	NaN	NaN	NaN	106	0.00024744	0.08149	0.20473	156.612
Isopimaric acid	GT309	1	2973508	2	0.09665	0.90797	2618	1.00577	0.14079	0.02346	0.87861	-3.3396	0.16265	0.68766	99	0.00215	16.1395	64.044	724.83
Sandaracopimaric acid	AG2922	2	3173529	1	0.0666	0.79699	2298	1.00578	NaN	NaN	NaN	NaN	NaN	NaN	90	0.00107	0.04733	0.21446	150.804
Sandaracopimaric acid	AG793	2	6425970	2	0.09932	0.90555	2611	1.00578	-0.012714	0.05142	0.82109	-0.18279	0.13546	0.71365	103	0.00195	0.04733	0.21446	150.804
Pimarinal	AG856	3	27040373	1	0.00993	0.92082	2655	1.00579	NaN	NaN	NaN	NaN	NaN	NaN	104	9.5457e-05	0.02848	0.07778	56.1712
Palustric acid	CT377	2	5821096	2	0.05723	0.94441	2723	1.0058	0.31366	0.09691	0.75626	-1.2125	0.01615	0.89914	100	0.00115	12.3617	77.2644	751.248
Cycloisilongifolene	GT1286	3	11414423	2	0.06535	0.93678	2701	1.0058	-0.0044969	0.00639	0.93647	-0.065137	0.12989	0.71938	99	0.00119	0.1558	0.11843	163.128
Elliotinoic acid	CG3460	3	7602160	1	0.02202	0.88233	2544	1.0058	NaN	NaN	NaN	NaN	NaN	NaN	106	0.00020701	0.33821	0.26178	207.94
Mercusic acid	AT1766	1	8366368	2	0.075	0.9278	2675	1.00584	0.02225	0.14999	0.69943	-0.016097	0.01423	0.9053	100	0.00146	1.4291e-06	0.14291	91.0217
dehydroabietic acid	CG1516	1	5353319	1	0.06673	0.7967	2297	1.00585	NaN	NaN	NaN	NaN	NaN	NaN	103	0.00068412	8.41082	13.0568	583.503
Dehydroabietic acid	CG483	1	3206090	2	0.05754	0.94412	2722	1.00586	-0.069938	0.11503	0.73522	0.02448	4.2677e-05	0.9948	105	0.00068698	9.64544	0.40748	501.889
Isopimaric acid	AG1748	1	8075572	1	0.00659	0.93545	2697	1.00586	NaN	NaN	NaN	NaN	NaN	NaN	105	6.93e-05	16.1395	64.044	724.83
camphene	CT1185	2	7473076	1	0.04275	0.83663	2412	1.0059	NaN	NaN	NaN	NaN	NaN	NaN	104	0.00040185	0.00553	0.06243	10.3647
Isopimaric acid	CG1145	3	11414383	1	0.06692	0.79641	2296	1.00592	NaN	NaN	NaN	NaN	NaN	NaN	106	0.00067538	16.1395	64.044	724.83
Neoabietic acid	AG3859	2	7473644	2	0.07903	0.92407	2664	1.00593	-0.10714	0.02768	0.86821	2.28624	0.13084	0.71832	107	0.00152	0.0003814	38.1402	660.874
Levopimaric acid	CT1308	2	7473491	1	0.01249	0.91125	2627	1.00595	NaN	NaN	NaN	NaN	NaN	NaN	103	0.00012103	1.3894e-05	1.38939	323.008
Levopimaric acid	CG1145	3	11414383	1	0.00847	0.92687	2672	1.00596	NaN	NaN	NaN	NaN	NaN	NaN	106	8.1865e-05	1.3894e-05	1.38939	323.008
Circumference	GT1286	3	11414423	2	0.06038	0.94144	2714	1.00596	-0.46227	0.11427	0.73611	0.18966	0.00169	0.96734	99	0.00128	0.00148	148.083	799.236
8,61-Dihydro pimaric acid	CT1308	2	7473491	1	0.03895	0.84397	2433	1.00597	NaN	NaN	NaN	NaN	NaN	NaN	103	0.00038135	4.4759e-06	0.44759	207.469
pimaric acid	AG1856	2	7480880	1	0.0429	0.83634	2411	1.00597	NaN	NaN	NaN	NaN	NaN	NaN	104	0.00039993	0.08149	0.20473	156.612
6,8,11,66-Abietatetraenoic acid (%)	AG3859	2	7473644	2	0.06	0.9418	2715	1.00597	-0.0080878	0.02481	0.87517	-0.15518	0.09482	0.75877	107	0.00117	2.4246e-06	0.24246	144.938
pimaric acid	CT560	4	3895352	2	0.07861	0.92446	2665	1.00598	0.01823	0.12853	0.72073	-0.099853	0.02804	0.86735	106	0.00146	0.08149	0.20473	156.612
β-Pinene	AG1895	2	7481006	1	0.00636	0.93661	2700	1.00599	NaN	NaN	NaN	NaN	NaN	NaN	101	6.396e-05	3.39476	12.1971	573.878
8,71-Dihydro pimaric acid	AG3083	2	4180573	1	0.00693	0.93384	2692	1.00599	NaN	NaN	NaN	NaN	NaN	NaN	99	7.8676e-05	4.4759e-06	0.44759	207.469
Dipentene	GT2174	1	9024005	1	0.02184	0.88285	2545	1.006	NaN	NaN	NaN	NaN	NaN	NaN	96	0.00023128	0.41631	0.16131	160.182
Circumference	AG793	2	6425970	2	0.22417	0.7996	2305	1.006	0.92316	0.44276	0.50739	-1.3677	0.01233	0.91182	103	0.00437	0.00148	148.083	799.236
Palustric acid	AG3079	2	4177515	1	0.03807	0.84574	2438	1.00601	NaN	NaN	NaN	NaN	NaN	NaN	97	0.00038003	12.3617	77.2644	751.248
DBH	AC1696	1	5562502	2	0.12988	0.87835	2532	1.00601	-0.18283	0.10963	0.74129	-1.4477	0.13024	0.71899	102	0.00261	0.00015019	15.0191	565.815
Dehydroabietic acid	AG29	1	157104	2	0.13106	0.87732	2529	1.00602	-0.06824	0.18949	0.66431	-0.13815	0.03261	0.85707	104	0.00157	9.64544	0.40748	501.889
8,14-Dihydro pimaric acid	AT1440	3	27199404	1	0.00759	0.93075	2683	1.00603	NaN	NaN	NaN	NaN	NaN	NaN	106	7.2837e-05	4.4759e-06	0.44759	207.469
camphene	AG29	1	157104	2	0.0937	0.91063	2625	1.00603	-0.012487	0.18658	0.66674	-0.00096089	3.9218e-05	0.99502	104	0.00174	0.00553	0.06243	10.3647
DBH	AT2966	3	7428361	1	0.00837	0.92729	2673	1.00604	NaN	NaN	NaN	NaN	NaN	NaN	104	8.2785e-05	0.00015019	15.0191	565.815
WP	AT241	4	2851075	1	0.01398	0.90613	2612	1.00604	NaN	NaN	NaN	NaN	NaN	NaN	101	0.00014163	0.39405	3.77044	431.055
pimanthrene	AG2160	1	9023947	1	0.06616	0.79757	2299	1.00607	NaN	NaN	NaN	NaN	NaN	NaN	100	0.00063809	1.2895e-06	0.12895	80.5356
DBH	AG3079	2	4177515	1	0.03839	0.8451	2436	1.00607	NaN	NaN	NaN	NaN	NaN	NaN	97	0.00040028	0.00015019	15.0191	565.815
15-Hydroxyl hydrogen abietic acid	AT383	3	9598936	1	0.04305	0.83609	2410	1.00608	NaN	NaN	NaN	NaN	NaN	NaN	100	0.00041802	3.27679	0.13744	133.326
Myrcene	AG2748	3	7410038	1	0.00684	0.93427	2693	1.00608	NaN	NaN	NaN	NaN	NaN	NaN	103	6.6515e-05	1.1383e-05	1.13834	302.68
camphene	GT2174	1	9024005	1	0.00698	0.93358	2691	1.00609	NaN	NaN	NaN	NaN	NaN	NaN	96	7.7802e-05	0.00553	0.06243	10.3647
camphene	CG615	2	3376157	1	0.00885	0.92526	2667	1.00609	NaN	NaN	NaN	NaN	NaN	NaN	103	8.3273e-05	0.00553	0.06243	10.3647
cymene	AG1856	2	7480880	1	0.02659	0.8708	2510	1.0061	NaN	NaN	NaN	NaN	NaN	NaN	104	0.00023746	3.5108e-06	0.35108	182.695
Camphene	GT3554	3	8341160	2	0.0695	0.93291	2689	1.00611	0.00854	0.0211	0.88479	-0.080328	0.0937	0.76016	106	0.00129	0.00553	0.06243	10.3647
16-Hydroxyl hydrogen abietic acid	CG1516	1	5353319	1	4.68089	0.03296	95	1.00615	NaN	NaN	NaN	NaN	NaN	NaN	103	0.04607	3.27679	0.13744	133.326
Pimarinal	GT4243	3	9125023	1	0.03922	0.84345	2431	1.00617	NaN	NaN	NaN	NaN	NaN	NaN	100	0.00037606	0.02848	0.07778	56.1712
Camphene	AG2748	3	7410038	1	0.00858	0.92638	2670	1.00618	NaN	NaN	NaN	NaN	NaN	NaN	103	8.0478e-05	0.00553	0.06243	10.3647
DBH	AG2280	1	9084948	1	0.03955	0.84277	2429	1.00619	NaN	NaN	NaN	NaN	NaN	NaN	104	0.00038774	0.00015019	15.0191	565.815
Mercusic acid	CT2096	1	8367944	1	0.0085	0.92676	2671	1.00622	NaN	NaN	NaN	NaN	NaN	NaN	97	8.3717e-05	1.4291e-06	0.14291	91.0217
6,8,11,58-Abietatetraenoic acid (%)	CG2016	2	7481522	1	0.04224	0.83759	2414	1.00622	NaN	NaN	NaN	NaN	NaN	NaN	102	0.00041414	2.4246e-06	0.24246	144.938
Pimaric acid	GT1286	3	11414423	2	0.06565	0.9365	2699	1.00624	0.01895	0.10774	0.74348	-0.020445	0.01223	0.91218	99	0.00122	0.08149	0.20473	156.612
Isopimaric acid	CG2429	1	9273299	1	0.06694	0.79638	2295	1.00632	NaN	NaN	NaN	NaN	NaN	NaN	106	0.00065355	16.1395	64.044	724.83
DBH	GT1286	3	11414423	2	0.06038	0.94144	2713	1.00633	-0.14722	0.11427	0.73611	0.0604	0.00169	0.96734	99	0.00128	0.00015019	15.0191	565.815
camphene	AT641	1	2915078	1	0.04129	0.83942	2419	1.00633	NaN	NaN	NaN	NaN	NaN	NaN	101	0.00038822	0.00553	0.06243	10.3647
Elliotinoic acid	AT607	1	4175293	1	0.0237	0.87795	2530	1.00635	NaN	NaN	NaN	NaN	NaN	NaN	105	0.00022498	0.33821	0.26178	207.94
Dipentene	CG1216	4	11329241	2	0.16995	0.84395	2432	1.00635	0.01699	0.12228	0.72731	-0.21463	0.23227	0.6309	107	0.00303	0.41631	0.16131	160.182
Mercusic acid	CT1206	2	7473327	1	0.0393	0.84327	2430	1.00637	NaN	NaN	NaN	NaN	NaN	NaN	101	0.00038067	1.4291e-06	0.14291	91.0217
Cycloisilongifolene	GT3554	3	8341160	2	0.16788	0.8457	2437	1.00637	0.04339	0.17674	0.6751	-0.20523	0.10391	0.74787	106	0.00304	0.1558	0.11843	163.128
Pimanthrene	CT815	3	23999118	1	0.04109	0.83982	2420	1.0064	NaN	NaN	NaN	NaN	NaN	NaN	96	0.00043231	1.2895e-06	0.12895	80.5356
Circumference	AC1696	1	5562502	2	0.12988	0.87835	2531	1.00641	-0.5741	0.10963	0.7413	-4.5456	0.13024	0.71899	102	0.00261	0.00148	148.083	799.236
Sandaracopimaric acid	AT1766	1	8366368	2	3.85499	0.02464	71	1.00642	0.16627	4.78499	0.03122	0.18996	1.14232	0.28793	100	0.07591	0.04733	0.21446	150.804
Dehydroabietic acid	AT414	4	2852707	2	0.07666	0.92626	2669	1.00643	0.06556	0.14486	0.70436	-0.37417	0.01075	0.91765	101	0.00091947	9.64544	0.40748	501.889
pimaric acid	AC1459	1	4836542	1	0.00698	0.93357	2690	1.00645	NaN	NaN	NaN	NaN	NaN	NaN	106	6.5048e-05	0.08149	0.20473	156.612
β-Pinene	CG2429	1	9273299	1	0.00713	0.93288	2688	1.00646	NaN	NaN	NaN	NaN	NaN	NaN	106	6.8231e-05	3.39476	12.1971	573.878
camphene	CT1030	1	4430055	2	0.06396	0.93809	2703	1.00646	-0.011213	0.08413	0.77243	-0.046319	0.03018	0.86247	99	0.00119	0.00553	0.06243	10.3647
Dehydroabietic acid	AG3859	2	7473644	2	0.17439	0.84023	2421	1.00647	0.04277	0.10158	0.75061	-0.48392	0.28877	0.5922	107	0.00208	9.64544	0.40748	501.889
Neoabietic acid	GT4243	3	9125023	1	0.04232	0.83746	2413	1.00648	NaN	NaN	NaN	NaN	NaN	NaN	100	0.000441	0.0003814	38.1402	660.874
Pimaric acid	CG3460	3	7602160	1	0.0266	0.87078	2509	1.00648	NaN	NaN	NaN	NaN	NaN	NaN	106	0.00024698	0.08149	0.20473	156.612
Circumference	AG3079	2	4177515	1	0.03839	0.8451	2435	1.00648	NaN	NaN	NaN	NaN	NaN	NaN	97	0.00040028	0.00148	148.083	799.236
63-Hydroxyl hydrogen abietic acid	CT411	2	5821159	1	0.00867	0.92599	2668	1.00651	NaN	NaN	NaN	NaN	NaN	NaN	101	0.00012164	3.8169e-06	0.38169	191.221
WP	CT487	2	6041279	1	0.04138	0.83924	2418	1.00653	NaN	NaN	NaN	NaN	NaN	NaN	103	0.00039607	0.39405	3.77044	431.055
Levopimaric acid	CT960	2	6470320	1	0.03995	0.84203	2426	1.00655	NaN	NaN	NaN	NaN	NaN	NaN	94	0.00042946	1.3894e-05	1.38939	323.008
Palustric acid	GT1286	3	11414423	2	0.07055	0.93193	2685	1.00655	-0.038744	0.00129	0.97139	1.31674	0.1344	0.71476	99	0.00146	12.3617	77.2644	751.248
Mercusic acid	AT666	4	4867968	2	0.13889	0.8705	2508	1.00656	0.01895	0.23983	0.62547	-0.077601	0.04122	0.83954	101	0.00268	1.4291e-06	0.14291	91.0217
Abietic acid	AG2696	3	6733476	1	0.00718	0.93263	2687	1.00656	NaN	NaN	NaN	NaN	NaN	NaN	103	6.8907e-05	7.88621	9.20765	599.795
Circumference	AG2280	1	9084948	1	0.03955	0.84277	2428	1.0066	NaN	NaN	NaN	NaN	NaN	NaN	104	0.00038774	0.00148	148.083	799.236
8,14-Dihydro pimaric acid	AT241	4	2851075	1	0.04062	0.8407	2422	1.00662	NaN	NaN	NaN	NaN	NaN	NaN	101	0.00039255	4.4759e-06	0.44759	207.469
cymene	CT377	2	5821096	2	0.06044	0.94138	2712	1.00664	0.01324	0.04623	0.83023	-0.16371	0.07473	0.78517	100	0.00187	3.5108e-06	0.35108	182.695
abietic acid	CT1030	1	4430055	2	0.22922	0.7956	2292	1.00665	0.29504	0.18314	0.66969	-2.806	0.32732	0.56864	99	0.00451	7.88621	9.20765	599.795
Sandaracopimaric acid	CG350	2	5058124	1	0.00563	0.94036	2709	1.00666	NaN	NaN	NaN	NaN	NaN	NaN	106	5.3706e-05	0.04733	0.21446	150.804
Dehydroabietic acid	AT214	3	17184237	2	0.22835	0.79631	2294	1.00667	0.01556	0.00705	0.93329	-2.7007	0.45259	0.50285	96	0.00287	9.64544	0.40748	501.889
W0	CG615	2	3376157	1	0.04168	0.83867	2416	1.00668	NaN	NaN	NaN	NaN	NaN	NaN	103	0.00041504	0.00279	0.00762	-191.78
WP	AG2901	2	3173329	1	0.00609	0.93796	2702	1.00669	NaN	NaN	NaN	NaN	NaN	NaN	103	6.1029e-05	0.39405	3.77044	431.055
Myrcene	CT2123	1	8510027	1	0.03968	0.84252	2427	1.00672	NaN	NaN	NaN	NaN	NaN	NaN	106	0.00038084	1.1383e-05	1.13834	302.68
WP	GT2589	2	7482182	1	0.00568	0.94007	2708	1.00672	NaN	NaN	NaN	NaN	NaN	NaN	102	5.6941e-05	0.39405	3.77044	431.055
Elliotinoic acid	AT414	4	2852707	2	0.17249	0.84183	2425	1.00672	-0.022842	0.13304	0.71612	0.25587	0.21841	0.64134	101	0.00325	0.33821	0.26178	207.94
Dehydroabietic acid	CT1806	2	7480688	1	0.00722	0.93244	2686	1.00673	NaN	NaN	NaN	NaN	NaN	NaN	106	4.314e-05	9.64544	0.40748	501.889
Pimanthrene	AT1440	3	27199404	1	0.0402	0.84149	2424	1.00673	NaN	NaN	NaN	NaN	NaN	NaN	106	0.00037425	1.2895e-06	0.12895	80.5356
Sandaracopimaric acid	GT309	1	2973508	2	0.17579	0.83907	2417	1.00675	0.03174	0.33753	0.56268	-0.042909	0.00732	0.93198	99	0.00347	0.04733	0.21446	150.804
Camphene	GT4243	3	9125023	1	0.00555	0.94079	2710	1.00675	NaN	NaN	NaN	NaN	NaN	NaN	100	5.1857e-05	0.00553	0.06243	10.3647
Dipentene	AG29	1	157104	2	0.22865	0.79604	2293	1.00677	-0.014077	0.07349	0.7869	0.17752	0.394	0.53168	104	0.00412	0.41631	0.16131	160.182
Myrcene	AT1440	3	27199404	1	0.06763	0.79535	2291	1.00677	NaN	NaN	NaN	NaN	NaN	NaN	106	0.00064825	1.1383e-05	1.13834	302.68
camphene	AG1895	2	7481006	1	0.04036	0.84121	2423	1.00681	NaN	NaN	NaN	NaN	NaN	NaN	101	0.00038009	0.00553	0.06243	10.3647
abietic acid	GT1589	1	5353655	1	0.03719	0.84747	2441	1.00683	NaN	NaN	NaN	NaN	NaN	NaN	106	0.00035149	7.88621	9.20765	599.795
6,8,11,65-Abietatetraenoic acid (%)	AG1895	2	7481006	1	0.00546	0.94124	2711	1.00686	NaN	NaN	NaN	NaN	NaN	NaN	101	5.3599e-05	2.4246e-06	0.24246	144.938
Elliotinoic acid	CT560	4	3895352	2	0.0628	0.93917	2705	1.00687	0.01894	0.09585	0.75752	-0.158	0.02916	0.86476	106	0.00118	0.33821	0.26178	207.94
6,8,11,13-Abietatetraenoic acid (%)	CT560	4	3895352	2	0.06204	0.93988	2707	1.00689	0.00758	0.02422	0.87665	-0.15749	0.10022	0.75223	106	0.00121	2.4246e-06	0.24246	144.938
Elliotinoic acid	CG4215	3	9124976	1	0.02672	0.87048	2507	1.00694	NaN	NaN	NaN	NaN	NaN	NaN	104	0.00035442	0.33821	0.26178	207.94
Cymene	GT3554	3	8341160	2	0.16235	0.85037	2449	1.00697	-0.013949	0.01031	0.91931	-0.34735	0.32455	0.57018	106	0.00289	3.5108e-06	0.35108	182.695
Isopimaric acid	AG698	2	6041506	1	0.02685	0.87018	2506	1.00699	NaN	NaN	NaN	NaN	NaN	NaN	106	0.00027098	16.1395	64.044	724.83
Dipentene	AG2160	1	9023947	1	0.0417	0.83864	2415	1.00706	NaN	NaN	NaN	NaN	NaN	NaN	100	0.00037881	0.41631	0.16131	160.182
α-Pinene	AG383	1	3205252	2	0.22968	0.79524	2290	1.00707	-0.48613	0.2567	0.61362	3.6564	0.25427	0.6153	98	0.00465	17.1588	21.1734	680.444
Neoabietic acid	AC3489	3	7602186	1	0.03725	0.84735	2440	1.0071	NaN	NaN	NaN	NaN	NaN	NaN	107	0.00035877	0.0003814	38.1402	660.874
Elliotinoic acid	CG483	1	3206090	2	0.16258	0.85017	2448	1.00715	-0.04262	0.29246	0.58988	0.15661	0.05852	0.80935	105	0.00306	0.33821	0.26178	207.94
Dipentene	CG1760	3	27199765	1	0.02738	0.86893	2502	1.00715	NaN	NaN	NaN	NaN	NaN	NaN	98	0.00028239	0.41631	0.16131	160.182
Sandaracopimaric acid	CT2362	1	9084979	1	0.03739	0.84707	2439	1.00718	NaN	NaN	NaN	NaN	NaN	NaN	106	0.00035645	0.04733	0.21446	150.804
8,14-Dihydro pimaric acid	CG869	4	4980568	1	0.00574	0.9398	2706	1.00718	NaN	NaN	NaN	NaN	NaN	NaN	94	6.4256e-05	4.4759e-06	0.44759	207.469
15-Hydroxyl hydrogen abietic acid	CG1145	3	11414383	1	0.00586	0.93911	2704	1.00718	NaN	NaN	NaN	NaN	NaN	NaN	106	5.6402e-05	3.27679	0.13744	133.326
β-Pinene	GT2174	1	9024005	1	4.52591	0.03612	104	1.00719	NaN	NaN	NaN	NaN	NaN	NaN	96	0.05381	3.39476	12.1971	573.878
W0	AT1440	3	27199404	1	0.03686	0.84814	2442	1.00721	NaN	NaN	NaN	NaN	NaN	NaN	106	0.00035749	0.00279	0.00762	-191.78
dehydroabietic acid	CT837	1	4429927	1	4.50288	0.03647	105	1.00727	NaN	NaN	NaN	NaN	NaN	NaN	100	0.04729	8.41082	13.0568	583.503
Palustric acid	AG3859	2	7473644	2	0.14012	0.86942	2503	1.00732	-0.22423	0.05236	0.81948	4.62623	0.23212	0.63101	107	0.00259	12.3617	77.2644	751.248
Dipentene	AG2922	2	3173529	1	0.02688	0.87017	2505	1.00738	NaN	NaN	NaN	NaN	NaN	NaN	90	0.00036717	0.41631	0.16131	160.182
Myrcene	CG1145	3	11414383	1	0.06943	0.79271	2282	1.00739	NaN	NaN	NaN	NaN	NaN	NaN	106	0.00066611	1.1383e-05	1.13834	302.68
WP	GT1286	3	11414423	2	0.13967	0.86983	2504	1.00739	-0.10319	0.20591	0.65106	0.15925	0.04545	0.83164	99	0.00282	0.39405	3.77044	431.055
β-Pinene	GT3554	3	8341160	2	0.2324	0.79306	2283	1.00739	-0.25971	0.08234	0.77475	-2.9239	0.43994	0.50869	106	0.00447	3.39476	12.1971	573.878
camphene	AC139	1	2914066	1	0.06774	0.79519	2289	1.00745	NaN	NaN	NaN	NaN	NaN	NaN	106	0.00063481	0.00553	0.06243	10.3647
Pimarinal	AT487	3	18361979	1	0.03119	0.86018	2476	1.00748	NaN	NaN	NaN	NaN	NaN	NaN	105	0.00029834	0.02848	0.07778	56.1712
Isopimaric acid	AG383	1	3205252	2	0.23147	0.79383	2285	1.00749	0.44611	0.13346	0.71572	-5.2322	0.36527	0.5471	98	0.00509	16.1395	64.044	724.83
Circumference	CT105	4	6612098	2	0.14076	0.86888	2501	1.0075	0.19972	0.0214	0.88403	-3.7811	0.2713	0.60373	98	0.00315	0.00148	148.083	799.236
WP	GT1589	1	5353655	1	0.03589	0.85013	2447	1.00751	NaN	NaN	NaN	NaN	NaN	NaN	106	0.00034277	0.39405	3.77044	431.055
W0	AG856	3	27040373	1	0.06817	0.79457	2287	1.00754	NaN	NaN	NaN	NaN	NaN	NaN	104	0.00065907	0.00279	0.00762	-191.78
Myrcene	CT377	2	5821096	2	0.23089	0.79428	2286	1.00762	0.02128	0.03681	0.84827	-0.70309	0.42512	0.516	100	0.00496	1.1383e-05	1.13834	302.68
7-Hydroxyl hydrogen abietic acid	AG493	4	3548007	1	0.06789	0.79499	2288	1.00764	NaN	NaN	NaN	NaN	NaN	NaN	102	0.00094775	3.8169e-06	0.38169	191.221
WP	GT309	1	2973508	2	0.16128	0.8513	2450	1.00766	0.04214	0.03774	0.84639	1.08762	0.29447	0.58868	99	0.0035	0.39405	3.77044	431.055
Levopimaric acid	GT1586	3	12965736	1	0.02942	0.86416	2487	1.00767	NaN	NaN	NaN	NaN	NaN	NaN	106	0.00028448	1.3894e-05	1.38939	323.008
Isopimaric acid	AG2696	3	6733476	1	0.06945	0.7927	2281	1.00782	NaN	NaN	NaN	NaN	NaN	NaN	103	0.00068437	16.1395	64.044	724.83
Levopimaric acid	AT3440	3	7429527	1	0.03121	0.86013	2475	1.00783	NaN	NaN	NaN	NaN	NaN	NaN	104	0.00031752	1.3894e-05	1.38939	323.008
pimanthrene	CT585	4	3895510	1	0.03043	0.86189	2480	1.00786	NaN	NaN	NaN	NaN	NaN	NaN	99	0.00029361	1.2895e-06	0.12895	80.5356
Dipentene	CT2362	1	9084979	1	0.02785	0.86781	2497	1.00787	NaN	NaN	NaN	NaN	NaN	NaN	106	0.0002485	0.41631	0.16131	160.182
Camphene	CG1760	3	27199765	1	0.03199	0.85844	2470	1.00789	NaN	NaN	NaN	NaN	NaN	NaN	98	0.00035164	0.00553	0.06243	10.3647
DBH	CT105	4	6612098	2	0.14076	0.86888	2500	1.0079	0.06361	0.0214	0.88403	-1.2042	0.2713	0.60373	98	0.00315	0.00015019	15.0191	565.815
DBH	AG653	1	4429897	1	0.03589	0.85012	2446	1.00791	NaN	NaN	NaN	NaN	NaN	NaN	105	0.00034972	0.00015019	15.0191	565.815
W0	AT417	3	9125043	1	0.0364	0.84908	2443	1.00791	NaN	NaN	NaN	NaN	NaN	NaN	107	0.00034896	0.00279	0.00762	-191.78
WP	AG1199	3	27198816	1	0.06867	0.79382	2284	1.00792	NaN	NaN	NaN	NaN	NaN	NaN	106	0.00065584	0.39405	3.77044	431.055
Pimarinal	GT1286	3	11414423	2	0.16348	0.84943	2444	1.00792	0.00917	0.06717	0.79608	0.06112	0.28987	0.5916	99	0.00324	0.02848	0.07778	56.1712
Myrcene	AG2922	2	3173529	1	0.06967	0.79246	2280	1.00795	NaN	NaN	NaN	NaN	NaN	NaN	90	0.00079396	1.1383e-05	1.13834	302.68
Palustric acid	AG1895	2	7481006	1	0.02767	0.86824	2498	1.00796	NaN	NaN	NaN	NaN	NaN	NaN	101	0.00027082	12.3617	77.2644	751.248
W0	AG493	4	3548007	1	0.02944	0.86412	2486	1.00802	NaN	NaN	NaN	NaN	NaN	NaN	102	0.00029945	0.00279	0.00762	-191.78
dehydroabietic acid	CT487	2	6041279	1	0.03051	0.86171	2479	1.00805	NaN	NaN	NaN	NaN	NaN	NaN	103	0.00031666	8.41082	13.0568	583.503
Levopimaric acid	AT241	4	2851075	1	0.03066	0.86138	2478	1.00807	NaN	NaN	NaN	NaN	NaN	NaN	101	0.00031195	1.3894e-05	1.38939	323.008
Cycloisilongifolene	CG869	4	4980568	1	0.02746	0.86876	2499	1.00816	NaN	NaN	NaN	NaN	NaN	NaN	94	0.00031303	0.1558	0.11843	163.128
dehydroabietic acid	AG2901	2	3173329	1	0.03123	0.86009	2474	1.00819	NaN	NaN	NaN	NaN	NaN	NaN	103	0.00031396	8.41082	13.0568	583.503
α-Pinene	AG1199	3	27198816	1	0.03492	0.85214	2451	1.00824	NaN	NaN	NaN	NaN	NaN	NaN	106	0.00034595	17.1588	21.1734	680.444
Myrcene	CT114	2	4180603	2	0.14202	0.86779	2496	1.00825	0.03689	0.00914	0.92406	-0.53358	0.22058	0.63974	97	0.00284	1.1383e-05	1.13834	302.68
57-Hydroxyl hydrogen abietic acid	CG1904	1	8366411	1	0.03198	0.85843	2469	1.00828	NaN	NaN	NaN	NaN	NaN	NaN	107	0.00030128	3.8169e-06	0.38169	191.221
Circumference	AG653	1	4429897	1	0.03589	0.85012	2445	1.00832	NaN	NaN	NaN	NaN	NaN	NaN	105	0.00034972	0.00148	148.083	799.236
Cycloisolongifolene	CT837	1	4429927	1	0.02963	0.8637	2484	1.00835	NaN	NaN	NaN	NaN	NaN	NaN	100	0.00027321	0.1558	0.11843	163.128
abietic acid	CT377	2	5821096	2	0.14233	0.86753	2495	1.00835	-0.25337	0.27938	0.59836	0.35195	0.00556	0.94072	100	0.00289	7.88621	9.20765	599.795
8,58-Dihydro pimaric acid	AG1856	2	7480880	1	0.06962	0.79244	2279	1.00837	NaN	NaN	NaN	NaN	NaN	NaN	104	0.0006753	4.4759e-06	0.44759	207.469
Cymene	GT4243	3	9125023	1	0.03422	0.85364	2455	1.00837	NaN	NaN	NaN	NaN	NaN	NaN	100	0.00030649	3.5108e-06	0.35108	182.695
cymene	AG398	1	3205262	1	0.03133	0.85991	2473	1.00839	NaN	NaN	NaN	NaN	NaN	NaN	93	0.00031723	3.5108e-06	0.35108	182.695
β-Pinene	CT2096	1	8367944	1	0.02976	0.86341	2483	1.00841	NaN	NaN	NaN	NaN	NaN	NaN	97	0.00030524	3.39476	12.1971	573.878
pimarinal	AG793	2	6425970	2	0.14627	0.86411	2485	1.00842	0.00028467	6.7547e-05	0.99346	0.16468	0.29038	0.59123	103	0.00286	0.02848	0.07778	56.1712
Sandaracopimaric acid	CT1806	2	7480688	1	0.03468	0.85264	2452	1.00842	NaN	NaN	NaN	NaN	NaN	NaN	106	0.00033107	0.04733	0.21446	150.804
Abietic acid	AG2748	3	7410038	1	0.03067	0.86134	2477	1.00843	NaN	NaN	NaN	NaN	NaN	NaN	103	0.00030906	7.88621	9.20765	599.795
8,63-Dihydro pimaric acid	AG398	1	3205262	1	0.03163	0.85926	2471	1.00844	NaN	NaN	NaN	NaN	NaN	NaN	93	0.00032057	4.4759e-06	0.44759	207.469
8,62-Dihydro pimaric acid	CG483	1	3206090	2	0.15795	0.85411	2456	1.00852	-0.023389	0.07533	0.78431	0.36425	0.26693	0.60656	105	0.00307	4.4759e-06	0.44759	207.469
15-Hydroxyl hydrogen abietic acid	CG604	3	11414308	2	0.14737	0.86316	2482	1.00853	0.00306	0.00374	0.95133	0.22533	0.29468	0.58848	104	0.00285	3.27679	0.13744	133.326
abietic acid	AG398	1	3205262	1	0.03143	0.8597	2472	1.00855	NaN	NaN	NaN	NaN	NaN	NaN	93	0.0003307	7.88621	9.20765	599.795
W0	CG2429	1	9273299	1	0.03203	0.85832	2468	1.00856	NaN	NaN	NaN	NaN	NaN	NaN	106	0.00030761	0.00279	0.00762	-191.78
56-Hydroxyl hydrogen abietic acid	AG398	1	3205262	1	0.03269	0.85694	2464	1.00857	NaN	NaN	NaN	NaN	NaN	NaN	93	0.00046511	3.8169e-06	0.38169	191.221
Myrcene	AG493	4	3548007	1	0.03346	0.85525	2459	1.00863	NaN	NaN	NaN	NaN	NaN	NaN	102	0.00032587	1.1383e-05	1.13834	302.68
W0	CG1216	4	11329241	2	0.14242	0.86744	2494	1.00865	0.00062329	0.00431	0.94777	0.04819	0.27565	0.60073	107	0.00273	0.00279	0.00762	-191.78
Pimanthrene	GT1286	3	11414423	2	0.15496	0.85667	2463	1.00867	-0.012537	0.09652	0.75675	0.05767	0.17899	0.67323	99	0.00309	1.2895e-06	0.12895	80.5356
W0	AG793	2	6425970	2	0.14274	0.86716	2493	1.00873	0.00145	0.01938	0.88957	0.04683	0.26071	0.6108	103	0.0028	0.00279	0.00762	-191.78
abietic acid	GT134	1	1947984	1	0.06965	0.7924	2278	1.00876	NaN	NaN	NaN	NaN	NaN	NaN	105	0.00066103	7.88621	9.20765	599.795
pimanthrene	CG203	1	2914171	1	0.03421	0.85364	2454	1.00878	NaN	NaN	NaN	NaN	NaN	NaN	107	0.00031817	1.2895e-06	0.12895	80.5356
7,13,15-Abietatrienoic acid (%)	CT585	4	3895510	1	0.03356	0.85504	2458	1.00879	NaN	NaN	NaN	NaN	NaN	NaN	99	0.00030544	4.6197e-06	0.46197	210.695
WP	CT1185	2	7473076	1	0.078	0.78061	2244	1.00881	NaN	NaN	NaN	NaN	NaN	NaN	104	0.00076463	0.39405	3.77044	431.055
Cycloisolongifolene	CT241	2	4679573	2	0.15728	0.85471	2457	1.00882	0.02775	0.261	0.6107	0.08083	0.03804	0.8458	96	0.0029	0.1558	0.11843	163.128
pimarinal	CT300	2	4679610	2	0.24201	0.78551	2258	1.00885	-0.0062561	0.03941	0.84304	-0.22687	0.43269	0.5122	106	0.00463	0.02848	0.07778	56.1712
7,13,15-Abietatrienoic acid (%)	AT487	4	2852810	1	0.06983	0.79213	2277	1.00886	NaN	NaN	NaN	NaN	NaN	NaN	105	0.00067175	3.27679	0.13744	133.326
6,8,11,13-Abietatetraenoic acid (%)	AT487	4	2852810	1	0.03208	0.85823	2467	1.00886	NaN	NaN	NaN	NaN	NaN	NaN	105	0.00031943	2.4246e-06	0.24246	144.938
Mercusic acid	AG29	1	157104	2	0.15595	0.85581	2460	1.00888	0.02304	0.28357	0.59559	-0.045116	0.03905	0.84377	104	0.00303	1.4291e-06	0.14291	91.0217
WP	AG1895	2	7481006	1	0.0795	0.77859	2238	1.0089	NaN	NaN	NaN	NaN	NaN	NaN	101	0.0008127	0.39405	3.77044	431.055
Elliotinoic acid	AG1785	3	17184071	1	0.03433	0.85339	2453	1.0089	NaN	NaN	NaN	NaN	NaN	NaN	104	0.00032287	0.33821	0.26178	207.94
Mercusic acid	CT1925	2	7481079	1	0.0782	0.78034	2243	1.00891	NaN	NaN	NaN	NaN	NaN	NaN	104	0.00074446	1.4291e-06	0.14291	91.0217
Neoabietic acid	GT1131	1	4490461	1	0.02986	0.86315	2481	1.00892	NaN	NaN	NaN	NaN	NaN	NaN	106	0.00028872	0.0003814	38.1402	660.874
camphene	CT241	2	4679573	2	0.24155	0.78593	2259	1.00894	-0.00053837	0.00038162	0.98446	0.1268	0.48301	0.48887	96	0.00455	0.00553	0.06243	10.3647
Cycloisolongifolene	CT300	2	4679610	2	0.15549	0.85621	2461	1.00894	-0.0078662	0.0248	0.87518	-0.29184	0.27335	0.60226	106	0.00281	0.1558	0.11843	163.128
54-Hydroxyl hydrogen abietic acid	GT2174	1	9024005	1	0.07394	0.78631	2260	1.00898	NaN	NaN	NaN	NaN	NaN	NaN	96	0.00071968	3.8169e-06	0.38169	191.221
α-Pinene	CT487	2	6041279	1	0.07048	0.7912	2274	1.00901	NaN	NaN	NaN	NaN	NaN	NaN	103	0.00068685	17.1588	21.1734	680.444
59-Hydroxyl hydrogen abietic acid	AG398	1	3205262	1	0.07643	0.78285	2250	1.00901	NaN	NaN	NaN	NaN	NaN	NaN	93	0.00077255	3.27679	0.13744	133.326
Sandaracopimaric acid	AG29	1	157104	2	0.24453	0.78355	2252	1.00901	-0.035928	0.41053	0.52321	-0.075016	0.06392	0.80094	104	0.00467	0.04733	0.21446	150.804
Palustric acid	CG869	4	4980568	1	0.03283	0.85664	2462	1.00904	NaN	NaN	NaN	NaN	NaN	NaN	94	0.00036968	12.3617	77.2644	751.248
Sandaracopimaric acid	AT1440	3	27199404	1	0.07559	0.78393	2253	1.00905	NaN	NaN	NaN	NaN	NaN	NaN	106	0.00072163	0.04733	0.21446	150.804
Dehydroabietic acid	AT666	4	4867968	2	0.23516	0.79091	2273	1.00908	-0.10614	0.46861	0.49531	-0.10352	0.00064685	0.97976	101	0.00282	9.64544	0.40748	501.889
Sandaracopimaric acid	GT4243	3	9125023	1	0.02815	0.86712	2492	1.00909	NaN	NaN	NaN	NaN	NaN	NaN	100	0.00027155	0.04733	0.21446	150.804
β-Pinene	CT1206	2	7473327	1	0.07458	0.78538	2257	1.00913	NaN	NaN	NaN	NaN	NaN	NaN	101	0.00089556	3.39476	12.1971	573.878
α-Pinene	CT114	2	4180603	2	0.15323	0.85815	2466	1.00918	-0.97865	0.1533	0.69633	-3.7204	0.24128	0.62448	97	0.00314	17.1588	21.1734	680.444
pimarinal	AG2160	1	9023947	1	0.07958	0.77848	2237	1.00921	NaN	NaN	NaN	NaN	NaN	NaN	100	0.0007924	0.02848	0.07778	56.1712
Cycloisilongifolene	AT414	4	2852707	2	0.24346	0.7844	2254	1.00921	0.00163	0.001	0.97483	0.29808	0.48689	0.48704	101	0.00447	0.1558	0.11843	163.128
Elliotinoic acid	AC3489	3	7602186	1	0.07751	0.78127	2245	1.00921	NaN	NaN	NaN	NaN	NaN	NaN	107	0.00072871	0.33821	0.26178	207.94
cymene	AT607	1	4175293	1	0.076	0.78336	2251	1.00922	NaN	NaN	NaN	NaN	NaN	NaN	105	0.00067463	3.5108e-06	0.35108	182.695
Camphene	CG869	4	4980568	1	0.07832	0.78024	2242	1.00923	NaN	NaN	NaN	NaN	NaN	NaN	94	0.00172	0.00553	0.06243	10.3647
Dipentene	CG1885	3	17184120	1	0.07083	0.79071	2272	1.00927	NaN	NaN	NaN	NaN	NaN	NaN	101	0.00063506	0.41631	0.16131	160.182
Sandaracopimaric acid	CT1030	1	4430055	2	0.23363	0.79212	2276	1.00929	-0.04171	0.30299	0.58335	-0.175	0.10996	0.74094	99	0.00451	0.04733	0.21446	150.804
Pimarinal	CG604	3	11414308	2	0.15351	0.8579	2465	1.00929	0.02126	0.28984	0.59155	0.05563	0.02789	0.86771	104	0.00296	0.02848	0.07778	56.1712
dehydroabietic acid	CT300	2	4679610	2	0.14295	0.86698	2491	1.00933	0.03114	0.00596	0.93863	-2.079	0.28306	0.5959	106	0.00283	8.41082	13.0568	583.503
pimanthrene	AG398	1	3205262	1	0.07648	0.78279	2249	1.00938	NaN	NaN	NaN	NaN	NaN	NaN	93	0.00075625	1.2895e-06	0.12895	80.5356
Levopimaric acid	CG1815	4	2846701	1	0.09337	0.76058	2185	1.00947	NaN	NaN	NaN	NaN	NaN	NaN	105	0.00094636	1.3894e-05	1.38939	323.008
Dehydroabietic acid	CT377	2	5821096	2	0.24226	0.78535	2256	1.00954	-0.12408	0.40723	0.52495	-1.0754	0.07628	0.78302	100	0.00602	9.64544	0.40748	501.889
β-Pinene	CT1806	2	7480688	1	0.0936	0.76029	2184	1.00954	NaN	NaN	NaN	NaN	NaN	NaN	106	0.00091867	3.39476	12.1971	573.878
Dehydroabietic acid	GT134	1	1947984	1	0.07885	0.77945	2239	1.00956	NaN	NaN	NaN	NaN	NaN	NaN	105	0.00047134	9.64544	0.40748	501.889
dehydroabietic acid	AT487	4	2852810	1	0.07481	0.78503	2255	1.00957	NaN	NaN	NaN	NaN	NaN	NaN	105	0.00073959	8.41082	13.0568	583.503
Dehydroabietic acid	CG604	3	11414308	2	0.25111	0.77844	2236	1.0096	-0.069014	0.11245	0.73809	2.41143	0.38121	0.5384	104	0.003	9.64544	0.40748	501.889
pimaric acid	CT300	2	4679610	2	0.2337	0.79203	2275	1.00962	0.0047	0.00834	0.92742	-0.3858	0.46355	0.49756	106	0.00434	0.08149	0.20473	156.612
camphene	AG3859	2	7473644	2	0.24883	0.7802	2241	1.00963	-0.015861	0.35948	0.55015	-0.094332	0.13562	0.71346	107	0.00462	0.00553	0.06243	10.3647
Pimanthrene	AG2696	3	6733476	1	0.02822	0.86693	2490	1.00968	NaN	NaN	NaN	NaN	NaN	NaN	103	0.00026536	1.2895e-06	0.12895	80.5356
β-Pinene	AG398	1	3205262	1	0.07087	0.79071	2271	1.00971	NaN	NaN	NaN	NaN	NaN	NaN	93	0.00075315	3.39476	12.1971	573.878
Dehydroabietic acid	CG915	4	6401332	2	0.24559	0.78272	2248	1.00974	0.08096	0.21747	0.642	-0.13969	0.14976	0.69959	106	0.00294	9.64544	0.40748	501.889
Camphene	AG856	3	27040373	1	0.07971	0.77829	2235	1.00986	NaN	NaN	NaN	NaN	NaN	NaN	104	0.00074892	0.00553	0.06243	10.3647
Dehydroabietic acid	CG1516	1	5353319	1	0.09369	0.76019	2183	1.00987	NaN	NaN	NaN	NaN	NaN	NaN	103	0.00055972	9.64544	0.40748	501.889
63-Hydroxyl hydrogen abietic acid	CT411	2	5821159	1	0.02829	0.86679	2489	1.00992	NaN	NaN	NaN	NaN	NaN	NaN	101	0.00027614	3.27679	0.13744	133.326
7-Hydroxyl hydrogen abietic acid	AG2696	3	6733476	1	0.02843	0.86646	2488	1.00994	NaN	NaN	NaN	NaN	NaN	NaN	103	0.00039546	3.8169e-06	0.38169	191.221
WP	CT2123	1	8510027	1	0.07837	0.7801	2240	1.00995	NaN	NaN	NaN	NaN	NaN	NaN	106	0.00074267	0.39405	3.77044	431.055
pimanthrene	CT411	2	5821159	1	0.07659	0.78258	2247	1.01001	NaN	NaN	NaN	NaN	NaN	NaN	101	0.00074368	1.2895e-06	0.12895	80.5356
Sandaracopimaric acid	CG604	3	11414308	2	0.23551	0.79061	2270	1.01003	-0.040979	0.4206	0.51817	-0.14019	0.06949	0.79264	104	0.00451	0.04733	0.21446	150.804
Dehydroabietic acid	AG1199	3	27198816	1	0.09442	0.75927	2180	1.01004	NaN	NaN	NaN	NaN	NaN	NaN	106	0.00056394	9.64544	0.40748	501.889
Camphene	AT487	3	18361979	1	0.09385	0.75998	2182	1.01006	NaN	NaN	NaN	NaN	NaN	NaN	105	0.00087963	0.00553	0.06243	10.3647
8,14-Dihydro pimaric acid	GT1286	3	11414423	2	3.42014	0.03692	106	1.01008	-0.063156	0.70563	0.40308	0.60023	5.58602	0.02021	99	0.06771	4.4759e-06	0.44759	207.469
Dehydroabietic aldehyde	AG856	3	27040373	1	0.07977	0.77821	2234	1.01021	NaN	NaN	NaN	NaN	NaN	NaN	104	0.00079214	8.41082	13.0568	583.503
W0	CG604	3	11414308	2	0.27272	0.76189	2187	1.01028	-0.0054104	0.21842	0.64129	-0.059747	0.36824	0.54538	104	0.00532	0.00279	0.00762	-191.78
Levopimaric acid	CG615	2	3376157	1	0.09452	0.75917	2179	1.01037	NaN	NaN	NaN	NaN	NaN	NaN	103	0.00095871	1.3894e-05	1.38939	323.008
Palustric acid	CG350	2	5058124	1	0.09477	0.75884	2178	1.01039	NaN	NaN	NaN	NaN	NaN	NaN	106	0.00089553	12.3617	77.2644	751.248
Pimanthrene	AG1199	3	27198816	1	0.08016	0.77766	2232	1.0104	NaN	NaN	NaN	NaN	NaN	NaN	106	0.00074622	1.2895e-06	0.12895	80.5356
α-Pinene	CT1030	1	4430055	2	0.27724	0.7585	2177	1.0104	-0.38933	0.14937	0.70003	-4.2986	0.34474	0.55855	99	0.00558	17.1588	21.1734	680.444
Dipentene	GT309	1	2973508	2	0.23562	0.79056	2269	1.01041	-0.026775	0.2749	0.60133	-0.22325	0.23875	0.62628	99	0.00443	0.41631	0.16131	160.182
Mercusic acid	CG1323	3	11895612	1	0.09393	0.7599	2181	1.01041	NaN	NaN	NaN	NaN	NaN	NaN	104	0.00092156	1.4291e-06	0.14291	91.0217
Cycloisilongifolene	CG604	3	11414308	2	0.24582	0.78255	2246	1.01042	0.04304	0.45572	0.50124	-0.098773	0.02541	0.87369	104	0.00447	0.1558	0.11843	163.128
camphene	AG2901	2	3173329	1	0.07985	0.77811	2233	1.01053	NaN	NaN	NaN	NaN	NaN	NaN	103	0.0007517	0.00553	0.06243	10.3647
6,8,11,13-Abietatetraenoic acid	GT3554	3	8341160	2	0.23588	0.79032	2268	1.01055	0.03225	0.07986	0.77807	-0.28232	0.31043	0.57867	106	0.00462	2.4246e-06	0.24246	144.938
56-Hydroxyl hydrogen abietic acid	CT1308	2	7473491	1	0.09244	0.76175	2186	1.01056	NaN	NaN	NaN	NaN	NaN	NaN	103	0.00091502	3.27679	0.13744	133.326
Isopimaric acid	CG203	1	2914171	1	0.09521	0.75829	2176	1.01059	NaN	NaN	NaN	NaN	NaN	NaN	107	0.00092823	16.1395	64.044	724.83
Dehydroabietic acid	CG869	4	4980568	1	0.08029	0.77757	2231	1.01074	NaN	NaN	NaN	NaN	NaN	NaN	94	0.00206	9.64544	0.40748	501.889
Palustric acid	AT1766	1	8366368	2	0.27774	0.75812	2175	1.01083	-1.0517	0.52434	0.47081	1.25636	0.13892	0.7102	100	0.00553	12.3617	77.2644	751.248
Dehydroabietic acid	AT487	3	18361979	1	0.07116	0.79021	2267	1.01086	NaN	NaN	NaN	NaN	NaN	NaN	105	0.00042499	9.64544	0.40748	501.889
7,13,15-Abietatrienoic acid (%)	AT487	4	2852810	1	0.08036	0.7774	2230	1.01097	NaN	NaN	NaN	NaN	NaN	NaN	105	0.00072038	4.6197e-06	0.46197	210.695
Circumference	AG856	3	27040373	1	0.07224	0.78867	2262	1.01112	NaN	NaN	NaN	NaN	NaN	NaN	104	0.00070529	0.00148	148.083	799.236
53-Hydroxyl hydrogen abietic acid	CG350	2	5058124	1	0.09544	0.75801	2174	1.01114	NaN	NaN	NaN	NaN	NaN	NaN	106	0.00090145	3.8169e-06	0.38169	191.221
8,57-Dihydro pimaric acid	CT114	2	4180603	2	0.25588	0.7748	2222	1.01122	0.16335	0.45569	0.50138	0.30818	0.18713	0.66635	97	0.00508	4.4759e-06	0.44759	207.469
Neoabietic acid	CT837	1	4429927	1	0.07121	0.79017	2266	1.01125	NaN	NaN	NaN	NaN	NaN	NaN	100	0.00073382	0.0003814	38.1402	660.874
pimarinal	CT1308	2	7473491	1	0.07192	0.78914	2263	1.01127	NaN	NaN	NaN	NaN	NaN	NaN	103	0.00069179	0.02848	0.07778	56.1712
Palustric acid	CT1206	2	7473327	1	0.08046	0.77729	2229	1.01128	NaN	NaN	NaN	NaN	NaN	NaN	101	0.00081363	12.3617	77.2644	751.248
pimaric acid	CG1815	4	2846701	1	0.08275	0.77421	2220	1.01136	NaN	NaN	NaN	NaN	NaN	NaN	105	0.00077098	0.08149	0.20473	156.612
58-Hydroxyl hydrogen abietic acid	AG3083	2	4180573	1	0.08246	0.77462	2221	1.01144	NaN	NaN	NaN	NaN	NaN	NaN	99	0.00080896	3.27679	0.13744	133.326
8,14-Dihydro pimaric acid	AT214	3	17184237	2	0.2542	0.77609	2225	1.01153	0.00249	0.00091021	0.976	-0.48277	0.50835	0.47772	96	0.00511	4.4759e-06	0.44759	207.469
Dipentene	AT3440	3	7429527	1	0.07127	0.79006	2265	1.01156	NaN	NaN	NaN	NaN	NaN	NaN	104	0.00065543	0.41631	0.16131	160.182
DBH	AG856	3	27040373	1	0.07224	0.78867	2261	1.01156	NaN	NaN	NaN	NaN	NaN	NaN	104	0.00070529	0.00015019	15.0191	565.815
8,14-Dihydro pimaric acid	CT560	4	3895352	2	0.27786	0.75799	2173	1.01158	0.01155	0.03046	0.8618	-0.49028	0.52615	0.46994	106	0.00535	4.4759e-06	0.44759	207.469
Sandaracopimaric acid	AG1856	2	7480880	1	0.08104	0.77649	2226	1.0116	NaN	NaN	NaN	NaN	NaN	NaN	104	0.00077546	0.04733	0.21446	150.804
Dehydroabietic aldehyde	CG1323	3	11895612	1	0.07147	0.78977	2264	1.01163	NaN	NaN	NaN	NaN	NaN	NaN	104	0.00070899	8.41082	13.0568	583.503
Dehydroabietic acid	GT2174	1	9024005	1	0.0808	0.77687	2227	1.01164	NaN	NaN	NaN	NaN	NaN	NaN	96	0.00050704	9.64544	0.40748	501.889
Sandaracopimaric acid	GT134	1	1947984	1	0.08048	0.77724	2228	1.01167	NaN	NaN	NaN	NaN	NaN	NaN	105	0.00077177	0.04733	0.21446	150.804
Dehydroabietic acid	CT522	1	3706018	1	0.08281	0.77411	2219	1.01168	NaN	NaN	NaN	NaN	NaN	NaN	106	0.0004945	9.64544	0.40748	501.889
pimanthrene	GT2174	1	9024005	1	0.08175	0.77559	2223	1.01179	NaN	NaN	NaN	NaN	NaN	NaN	96	0.00081083	1.2895e-06	0.12895	80.5356
Neoabietic acid	CG1145	3	11414383	1	0.08138	0.77603	2224	1.01191	NaN	NaN	NaN	NaN	NaN	NaN	106	0.00080108	0.0003814	38.1402	660.874
cymene	CT114	2	4180603	2	3.51629	0.03385	97	1.01201	-0.56768	7.01615	0.00954	-0.59006	0.87462	0.35218	97	0.06358	3.5108e-06	0.35108	182.695
camphene	CG350	2	5058124	1	0.09546	0.75799	2172	1.01205	NaN	NaN	NaN	NaN	NaN	NaN	106	0.00089455	0.00553	0.06243	10.3647
Levopimaric acid	AG1156	4	6612185	1	0.08827	0.76711	2198	1.01211	NaN	NaN	NaN	NaN	NaN	NaN	91	0.001	1.3894e-05	1.38939	323.008
pimaric acid	AC1696	1	5562502	2	0.25674	0.7741	2218	1.01212	0.0518	0.51248	0.47582	-0.052505	0.00731	0.93204	102	0.00479	0.08149	0.20473	156.612
51-Hydroxyl hydrogen abietic acid	AG29	1	157104	2	0.27904	0.75712	2169	1.01229	-0.001773	0.00062875	0.98005	0.27867	0.55781	0.45695	104	0.00529	3.8169e-06	0.38169	191.221
Myrcene	CT560	4	3895352	2	0.27855	0.75747	2170	1.01229	0.04312	0.16692	0.68375	-0.67488	0.39199	0.53269	106	0.00535	1.1383e-05	1.13834	302.68
52-Hydroxyl hydrogen abietic acid	AG793	2	6425970	2	0.2781	0.75783	2171	1.0123	0.04351	0.38154	0.53824	-0.28213	0.20355	0.65289	103	0.00768	3.8169e-06	0.38169	191.221
camphene	AG2922	2	3173529	1	0.08305	0.77392	2217	1.01234	NaN	NaN	NaN	NaN	NaN	NaN	90	0.00186	0.00553	0.06243	10.3647
Elliotinoic acid	AT3440	3	7429527	1	0.09641	0.75685	2168	1.01239	NaN	NaN	NaN	NaN	NaN	NaN	104	0.00091332	0.33821	0.26178	207.94
7-Hydroxyl hydrogen abietic acid	AT241	4	2851075	1	0.0848	0.77153	2210	1.01241	NaN	NaN	NaN	NaN	NaN	NaN	101	0.00123	3.8169e-06	0.38169	191.221
α-Pinene	AG856	3	27040373	1	0.08503	0.77121	2209	1.01245	NaN	NaN	NaN	NaN	NaN	NaN	104	0.00092981	17.1588	21.1734	680.444
Palustric acid	CT2123	1	8510027	1	0.08823	0.76705	2197	1.01249	NaN	NaN	NaN	NaN	NaN	NaN	106	0.00084788	12.3617	77.2644	751.248
β-Pinene	AG2280	1	9084948	1	0.0968	0.75636	2166	1.01267	NaN	NaN	NaN	NaN	NaN	NaN	104	0.0009333	3.39476	12.1971	573.878
WP	CT300	2	4679610	2	0.26068	0.77105	2208	1.0127	0.1085	0.29389	0.58896	-0.99921	0.24282	0.62327	106	0.00493	0.39405	3.77044	431.055
Cycloisolongifolene	CT1206	2	7473327	1	0.08838	0.76689	2196	1.01274	NaN	NaN	NaN	NaN	NaN	NaN	101	0.00081164	0.1558	0.11843	163.128
pimarinal	GT309	1	2973508	2	0.25703	0.7739	2216	1.01278	-0.016611	0.23797	0.62684	0.15351	0.24373	0.6227	99	0.00496	0.02848	0.07778	56.1712
WP	AT487	4	2852810	1	0.08862	0.76657	2195	1.01278	NaN	NaN	NaN	NaN	NaN	NaN	105	0.00083831	0.39405	3.77044	431.055
β-Pinene	GT225	1	2915242	1	0.09646	0.7568	2167	1.01279	NaN	NaN	NaN	NaN	NaN	NaN	101	0.00096691	3.39476	12.1971	573.878
7,13,63-Abietatrienoic acid (%)	AG793	2	6425970	2	0.28222	0.75473	2161	1.01283	-0.028467	0.13495	0.71416	-0.43634	0.40226	0.52743	103	0.00512	4.6197e-06	0.46197	210.695
Cycloisolongifolene	AG2249	1	9029842	1	0.09699	0.75613	2165	1.01283	NaN	NaN	NaN	NaN	NaN	NaN	105	0.00087882	0.1558	0.11843	163.128
β-Pinene	AC139	1	2914066	1	0.08881	0.76631	2194	1.0129	NaN	NaN	NaN	NaN	NaN	NaN	106	0.00087166	3.39476	12.1971	573.878
Myrcene	AC3489	3	7602186	1	0.08526	0.77089	2207	1.01295	NaN	NaN	NaN	NaN	NaN	NaN	107	0.00081335	1.1383e-05	1.13834	302.68
57-Hydroxyl hydrogen abietic acid	AT641	2	4180789	2	0.25721	0.77373	2215	1.01301	-0.01939	0.17905	0.67312	-0.15037	0.29851	0.58606	105	0.00497	3.27679	0.13744	133.326
α-Pinene	CT1206	2	7473327	1	0.08546	0.77067	2206	1.01312	NaN	NaN	NaN	NaN	NaN	NaN	101	0.00098621	17.1588	21.1734	680.444
6,8,11,56-Abietatetraenoic acid (%)	AG2280	1	9084948	1	0.08357	0.77313	2213	1.01314	NaN	NaN	NaN	NaN	NaN	NaN	104	0.000818	2.4246e-06	0.24246	144.938
cymene	CT1806	2	7480688	1	0.09822	0.75462	2160	1.01315	NaN	NaN	NaN	NaN	NaN	NaN	106	0.00087317	3.5108e-06	0.35108	182.695
7-Hydroxyl hydrogen abietic acid	CT815	3	23999118	1	0.09742	0.75567	2163	1.01315	NaN	NaN	NaN	NaN	NaN	NaN	96	0.00137	3.8169e-06	0.38169	191.221
15-Hydroxyl hydrogen abietic acid	AT417	3	9125043	1	0.09707	0.75602	2164	1.01315	NaN	NaN	NaN	NaN	NaN	NaN	107	0.00093226	3.27679	0.13744	133.326
Myrcene	AG653	1	4429897	1	0.08566	0.77038	2205	1.0132	NaN	NaN	NaN	NaN	NaN	NaN	105	0.00082703	1.1383e-05	1.13834	302.68
Neoabietic acid	CT411	2	5821159	1	0.0838	0.77284	2212	1.01322	NaN	NaN	NaN	NaN	NaN	NaN	101	0.0008653	0.0003814	38.1402	660.874
6,8,11,13-Abietatetraenoic acid	CG4215	3	9124976	1	0.08914	0.76591	2192	1.01329	NaN	NaN	NaN	NaN	NaN	NaN	104	0.00087248	2.4246e-06	0.24246	144.938
Cycloisolongifolene	AC139	1	2914066	1	0.09753	0.75546	2162	1.01334	NaN	NaN	NaN	NaN	NaN	NaN	106	0.0008837	0.1558	0.11843	163.128
pimarinal	CG615	2	3376157	1	0.08883	0.76631	2193	1.01336	NaN	NaN	NaN	NaN	NaN	NaN	103	0.00085177	0.02848	0.07778	56.1712
7-Hydroxyl hydrogen abietic acid	AG1785	3	17184071	1	0.08317	0.77365	2214	1.01336	NaN	NaN	NaN	NaN	NaN	NaN	104	0.0007875	3.8169e-06	0.38169	191.221
Mercusic acid	AG1199	3	27198816	1	0.08988	0.76495	2189	1.01341	NaN	NaN	NaN	NaN	NaN	NaN	106	0.00084962	1.4291e-06	0.14291	91.0217
DBH	CT2096	1	8367944	1	0.0861	0.76986	2203	1.01343	NaN	NaN	NaN	NaN	NaN	NaN	97	0.00098492	0.00015019	15.0191	565.815
pimaric acid	CT1206	2	7473327	1	0.09863	0.75416	2158	1.01347	NaN	NaN	NaN	NaN	NaN	NaN	101	0.0009207	0.08149	0.20473	156.612
54-Hydroxyl hydrogen abietic acid	GT2174	1	9024005	1	0.11121	0.73954	2116	1.01355	NaN	NaN	NaN	NaN	NaN	NaN	96	0.00113	3.27679	0.13744	133.326
Palustric acid	CG1145	3	11414383	1	0.09885	0.75387	2157	1.01355	NaN	NaN	NaN	NaN	NaN	NaN	106	0.00095237	12.3617	77.2644	751.248
Palustric acid	CG1885	3	17184120	1	0.09829	0.75458	2159	1.01356	NaN	NaN	NaN	NaN	NaN	NaN	101	0.00098115	12.3617	77.2644	751.248
15-Hydroxyl hydrogen abietic acid	CG1760	3	27199765	1	0.08575	0.77031	2204	1.01357	NaN	NaN	NaN	NaN	NaN	NaN	98	0.00097429	3.27679	0.13744	133.326
Myrcene	CT1308	2	7473491	1	0.08386	0.77276	2211	1.01357	NaN	NaN	NaN	NaN	NaN	NaN	103	0.00081482	1.1383e-05	1.13834	302.68
Sandaracopimaric acid	AT3440	3	7429527	1	0.09911	0.75357	2156	1.01361	NaN	NaN	NaN	NaN	NaN	NaN	104	0.00095065	0.04733	0.21446	150.804
Elliotinoic acid	AG1856	2	7480880	1	0.09003	0.76477	2188	1.01363	NaN	NaN	NaN	NaN	NaN	NaN	104	0.00084883	0.33821	0.26178	207.94
Palustric acid	CG2429	1	9273299	1	0.08917	0.76586	2191	1.01369	NaN	NaN	NaN	NaN	NaN	NaN	106	0.00082907	12.3617	77.2644	751.248
Cymene	AT3440	3	7429527	1	0.0993	0.75334	2155	1.01378	NaN	NaN	NaN	NaN	NaN	NaN	104	0.000886	3.5108e-06	0.35108	182.695
Circumference	CT2096	1	8367944	1	0.0861	0.76986	2202	1.01389	NaN	NaN	NaN	NaN	NaN	NaN	97	0.00098491	0.00148	148.083	799.236
α-Pinene	CG350	2	5058124	1	0.11119	0.73949	2115	1.01396	NaN	NaN	NaN	NaN	NaN	NaN	106	0.0011	17.1588	21.1734	680.444
WP	AT641	1	2915078	1	0.0868	0.76893	2199	1.01405	NaN	NaN	NaN	NaN	NaN	NaN	101	0.00085057	0.39405	3.77044	431.055
Dipentene	AG653	1	4429897	1	0.08921	0.76581	2190	1.01409	NaN	NaN	NaN	NaN	NaN	NaN	105	0.00079675	0.41631	0.16131	160.182
7,13,15-Abietatrienoic acid (%)	CT105	4	6612098	2	3.44795	0.03602	103	1.01416	0.00223	0.00085727	0.97671	1.05955	6.82896	0.01049	98	0.06236	4.6197e-06	0.46197	210.695
7-Hydroxyl hydrogen abietic acid	AT417	3	9125043	1	0.0864	0.7694	2200	1.01421	NaN	NaN	NaN	NaN	NaN	NaN	107	0.00081395	3.8169e-06	0.38169	191.221
α-Pinene	CG3460	3	7602160	1	0.09931	0.75332	2154	1.01422	NaN	NaN	NaN	NaN	NaN	NaN	106	0.00095791	17.1588	21.1734	680.444
abietic acid	CT114	2	4180603	2	0.26243	0.76977	2201	1.01424	1.20844	0.52143	0.4721	0.82117	0.0262	0.87177	97	0.00535	7.88621	9.20765	599.795
pimanthrene	AC1696	1	5562502	2	0.30009	0.74145	2120	1.01425	-0.035895	0.49214	0.48469	-0.10177	0.07497	0.78483	102	0.0057	1.2895e-06	0.12895	80.5356
DBH	CT2123	1	8510027	1	0.11006	0.74077	2118	1.01427	NaN	NaN	NaN	NaN	NaN	NaN	106	0.00105	0.00015019	15.0191	565.815
Sandaracopimaric acid	AT641	2	4180789	2	0.30334	0.73904	2113	1.0143	-0.041937	0.53397	0.46669	0.11582	0.10056	0.75183	105	0.00582	0.04733	0.21446	150.804
7,13,62-Abietatrienoic acid (%)	CT1206	2	7473327	1	0.11131	0.7394	2114	1.01431	NaN	NaN	NaN	NaN	NaN	NaN	101	0.00101	4.6197e-06	0.46197	210.695
Palustric acid	AT641	2	4180789	2	0.30036	0.74123	2119	1.01443	-0.78025	0.51683	0.47391	2.3646	0.1146	0.73569	105	0.00578	12.3617	77.2644	751.248
7-Hydroxyl hydrogen abietic acid	AT666	4	4867968	2	0.39227	0.67662	1934	1.01458	0.05105	0.65201	0.42143	-0.23584	0.14257	0.70659	101	0.00747	3.8169e-06	0.38169	191.221
Mercusic acid	AG1856	2	7480880	1	0.09934	0.7533	2153	1.01466	NaN	NaN	NaN	NaN	NaN	NaN	104	0.00094565	1.4291e-06	0.14291	91.0217
Dehydroabietic acid	CG2016	2	7481522	1	0.11511	0.73514	2101	1.01471	NaN	NaN	NaN	NaN	NaN	NaN	102	0.00068803	9.64544	0.40748	501.889
Levopimaric acid	GT4243	3	9125023	1	0.18849	0.66517	1901	1.01473	NaN	NaN	NaN	NaN	NaN	NaN	100	0.00184	1.3894e-05	1.38939	323.008
6,8,11,13-Abietatetraenoic acid (%)	AG1156	4	6612185	1	0.11486	0.73551	2102	1.01474	NaN	NaN	NaN	NaN	NaN	NaN	91	0.00124	2.4246e-06	0.24246	144.938
β-Pinene	CG1323	3	11895612	1	0.11163	0.73901	2112	1.01474	NaN	NaN	NaN	NaN	NaN	NaN	104	0.00128	3.39476	12.1971	573.878
Circumference	CT2123	1	8510027	1	0.11006	0.74077	2117	1.01475	NaN	NaN	NaN	NaN	NaN	NaN	106	0.00105	0.00148	148.083	799.236
7,13,15-Abietatrienoic acid	CG1016	3	27198692	1	0.1888	0.66488	1900	1.01482	NaN	NaN	NaN	NaN	NaN	NaN	103	0.0017	4.6197e-06	0.46197	210.695
Myrcene	AC139	1	2914066	1	0.17681	0.67503	1929	1.01482	NaN	NaN	NaN	NaN	NaN	NaN	106	0.00169	1.1383e-05	1.13834	302.68
Neoabietic acid	CG203	1	2914171	1	0.17512	0.67649	1933	1.01491	NaN	NaN	NaN	NaN	NaN	NaN	107	0.00169	0.0003814	38.1402	660.874
Circumference	AT417	3	9125043	1	0.19202	0.66217	1892	1.01495	NaN	NaN	NaN	NaN	NaN	NaN	107	0.00183	0.00148	148.083	799.236
Sandaracopimaric acid	CT241	2	4679573	2	0.30898	0.73498	2100	1.01497	0.01053	0.03743	0.84704	-0.28081	0.59277	0.44339	96	0.00605	0.04733	0.21446	150.804
pimaric acid	CT241	2	4679573	2	0.39403	0.6755	1930	1.015	0.03221	0.33801	0.56245	-0.26146	0.48928	0.48607	96	0.00743	0.08149	0.20473	156.612
Isopimaric acid	AG856	3	27040373	1	0.11423	0.7361	2103	1.01507	NaN	NaN	NaN	NaN	NaN	NaN	104	0.00116	16.1395	64.044	724.83
7,13,15-Abietatrienoic acid (%)	AG493	4	3548007	1	0.09937	0.75327	2152	1.01509	NaN	NaN	NaN	NaN	NaN	NaN	102	0.00098079	3.27679	0.13744	133.326
Pimarinal	CT815	3	23999118	1	0.10713	0.7442	2126	1.01514	NaN	NaN	NaN	NaN	NaN	NaN	96	0.0011	0.02848	0.07778	56.1712
DBH	CT1308	2	7473491	1	0.11545	0.73475	2099	1.01514	NaN	NaN	NaN	NaN	NaN	NaN	103	0.00113	0.00015019	15.0191	565.815
Levopimaric acid	AT641	2	4180789	2	0.29677	0.74388	2125	1.01518	0.08602	0.41075	0.52309	-0.39913	0.22089	0.63941	105	0.00576	1.3894e-05	1.38939	323.008
Levopimaric acid	CG604	3	11414308	2	0.39526	0.67458	1927	1.0152	0.09362	0.39847	0.52936	-0.73341	0.35373	0.55339	104	0.00766	1.3894e-05	1.38939	323.008
Cycloisolongifolene	AG29	1	157104	2	0.3034	0.739	2111	1.01521	-0.043005	0.56985	0.45215	-0.037437	0.01636	0.89848	104	0.00552	0.1558	0.11843	163.128
Dipentene	GT134	1	1947984	1	0.17693	0.67494	1928	1.01521	NaN	NaN	NaN	NaN	NaN	NaN	105	0.00158	0.41631	0.16131	160.182
15-Hydroxyl hydrogen abietic acid	CG1885	3	17184120	1	0.18893	0.6648	1899	1.01523	NaN	NaN	NaN	NaN	NaN	NaN	101	0.00185	3.27679	0.13744	133.326
β-Pinene	AT1766	1	8366368	2	0.38281	0.68301	1951	1.01524	0.18815	0.09757	0.75547	-1.2128	0.75941	0.38576	100	0.00817	3.39476	12.1971	573.878
Levopimaric acid	AG2901	2	3173329	1	0.17531	0.67636	1932	1.01524	NaN	NaN	NaN	NaN	NaN	NaN	103	0.00178	1.3894e-05	1.38939	323.008
Levopimaric acid	CT300	2	4679610	2	0.3062	0.73694	2105	1.01526	0.04377	0.13526	0.71383	-0.84305	0.48741	0.48672	106	0.00592	1.3894e-05	1.38939	323.008
55-Hydroxyl hydrogen abietic acid	AG793	2	6425970	2	0.29244	0.7471	2134	1.01527	0.02071	0.231	0.63187	-0.23855	0.39084	0.53334	103	0.0057	3.27679	0.13744	133.326
Abietic acid	AT417	3	9125043	1	0.10484	0.74676	2133	1.01529	NaN	NaN	NaN	NaN	NaN	NaN	107	0.00097929	7.88621	9.20765	599.795
Cymene	CG1885	3	17184120	1	0.19651	0.65856	1881	1.01532	NaN	NaN	NaN	NaN	NaN	NaN	101	0.00179	3.5108e-06	0.35108	182.695
abietic acid	CG203	1	2914171	1	0.10603	0.74539	2129	1.01533	NaN	NaN	NaN	NaN	NaN	NaN	107	0.00099036	7.88621	9.20765	599.795
8,48-Dihydro pimaric acid	CT2096	1	8367944	1	0.16933	0.68168	1947	1.01534	NaN	NaN	NaN	NaN	NaN	NaN	97	0.00168	4.4759e-06	0.44759	207.469
50-Hydroxyl hydrogen abietic acid	AG2160	1	9023947	1	0.10756	0.74367	2124	1.01537	NaN	NaN	NaN	NaN	NaN	NaN	100	0.00103	3.8169e-06	0.38169	191.221
Mercusic acid	CT1308	2	7473491	1	0.16804	0.68276	1950	1.01539	NaN	NaN	NaN	NaN	NaN	NaN	103	0.00164	1.4291e-06	0.14291	91.0217
8,47-Dihydro pimaric acid	AG793	2	6425970	2	0.393	0.67611	1931	1.01539	0.04219	0.30595	0.58146	-0.48901	0.52147	0.47197	103	0.00768	4.4759e-06	0.44759	207.469
6,8,11,13-Abietatetraenoic acid (%)	CG1216	4	11329241	2	0.28431	0.75314	2151	1.01539	0.01995	0.15909	0.69085	-0.3244	0.42483	0.51603	107	0.00554	2.4246e-06	0.24246	144.938
Mercusic acid	CT2123	1	8510027	1	0.10419	0.74754	2135	1.01539	NaN	NaN	NaN	NaN	NaN	NaN	106	0.0009968	1.4291e-06	0.14291	91.0217
Levopimaric acid	GT1131	1	4490461	1	0.17273	0.67858	1938	1.01542	NaN	NaN	NaN	NaN	NaN	NaN	106	0.00166	1.3894e-05	1.38939	323.008
β-Pinene	AT2966	3	7428361	1	0.09972	0.75283	2150	1.01545	NaN	NaN	NaN	NaN	NaN	NaN	104	0.00099417	3.39476	12.1971	573.878
8,14-Dihydro pimaric acid	CG3460	3	7602160	1	0.11177	0.73883	2110	1.01545	NaN	NaN	NaN	NaN	NaN	NaN	106	0.00107	4.4759e-06	0.44759	207.469
DBH	AT417	3	9125043	1	0.19202	0.66217	1891	1.01549	NaN	NaN	NaN	NaN	NaN	NaN	107	0.00183	0.00015019	15.0191	565.815
abietic acid	CT411	2	5821159	1	0.18122	0.67129	1917	1.01551	NaN	NaN	NaN	NaN	NaN	NaN	101	0.00185	7.88621	9.20765	599.795
WP	CG1516	1	5353319	1	0.16832	0.68251	1949	1.01554	NaN	NaN	NaN	NaN	NaN	NaN	103	0.00166	0.39405	3.77044	431.055
Cycloisolongifolene	GT2174	1	9024005	1	0.17758	0.67447	1926	1.01556	NaN	NaN	NaN	NaN	NaN	NaN	96	0.00174	0.1558	0.11843	163.128
Dehydroabietic aldehyde	CG4215	3	9124976	1	0.13264	0.7165	2046	1.01557	NaN	NaN	NaN	NaN	NaN	NaN	104	0.00134	8.41082	13.0568	583.503
α-Pinene	AT414	4	2852707	2	0.38973	0.67833	1937	1.01557	-0.4237	0.38039	0.53889	-4.0736	0.35976	0.55008	101	0.00855	17.1588	21.1734	680.444
Neoabietic acid	AT487	3	18361979	1	0.19713	0.65802	1879	1.01557	NaN	NaN	NaN	NaN	NaN	NaN	105	0.00198	0.0003814	38.1402	660.874
Dipentene	CT560	4	3895352	2	0.41014	0.66468	1898	1.01558	0.03394	0.54546	0.46193	0.29647	0.30983	0.57904	106	0.00733	0.41631	0.16131	160.182
Isopimaric acid	CT300	2	4679610	2	0.29396	0.74595	2130	1.01561	0.21006	0.06303	0.80229	-6.2264	0.53798	0.465	106	0.00593	16.1395	64.044	724.83
Circumference	CT1308	2	7473491	1	0.11545	0.73475	2098	1.01562	NaN	NaN	NaN	NaN	NaN	NaN	103	0.00113	0.00148	148.083	799.236
WP	CT837	1	4429927	1	0.17869	0.67347	1923	1.01563	NaN	NaN	NaN	NaN	NaN	NaN	100	0.00181	0.39405	3.77044	431.055
Dehydroabietic acid	GT1286	3	11414423	2	0.30638	0.73686	2104	1.01563	0.06097	0.13806	0.71107	-0.27023	0.32584	0.56951	99	0.00367	9.64544	0.40748	501.889
52-Hydroxyl hydrogen abietic acid	AT607	1	4175293	1	0.13087	0.7183	2051	1.01564	NaN	NaN	NaN	NaN	NaN	NaN	105	0.00127	3.27679	0.13744	133.326
Cycloisolongifolene	AC1459	1	4836542	1	0.10492	0.74668	2132	1.01565	NaN	NaN	NaN	NaN	NaN	NaN	106	0.0009506	0.1558	0.11843	163.128
camphene	CT411	2	5821159	1	0.1663	0.68434	1954	1.01565	NaN	NaN	NaN	NaN	NaN	NaN	101	0.00156	0.00553	0.06243	10.3647
7,13,60-Abietatrienoic acid (%)	AG1895	2	7481006	1	0.13156	0.71762	2049	1.01567	NaN	NaN	NaN	NaN	NaN	NaN	101	0.00119	4.6197e-06	0.46197	210.695
β-Pinene	CG4215	3	9124976	1	0.19065	0.66334	1894	1.01567	NaN	NaN	NaN	NaN	NaN	NaN	104	0.00184	3.39476	12.1971	573.878
dehydroabietic acid	AG653	1	4429897	1	4.86192	0.02977	85	1.01568	NaN	NaN	NaN	NaN	NaN	NaN	105	0.04817	8.41082	13.0568	583.503
Dehydroabietic aldehyde	AT383	3	9598936	1	0.1734	0.67806	1936	1.01569	NaN	NaN	NaN	NaN	NaN	NaN	100	0.00182	8.41082	13.0568	583.503
Dehydroabietic acid	AG2160	1	9023947	1	0.10614	0.74531	2128	1.0157	NaN	NaN	NaN	NaN	NaN	NaN	100	0.00063642	9.64544	0.40748	501.889
Myrcene	AG2280	1	9084948	1	0.10762	0.74357	2123	1.01571	NaN	NaN	NaN	NaN	NaN	NaN	104	0.00104	1.1383e-05	1.13834	302.68
pimarinal	AC139	1	2914066	1	0.16697	0.68369	1952	1.01573	NaN	NaN	NaN	NaN	NaN	NaN	106	0.0016	0.02848	0.07778	56.1712
Isopimaric acid	CG869	4	4980568	1	0.17382	0.67775	1935	1.01575	NaN	NaN	NaN	NaN	NaN	NaN	94	0.00204	16.1395	64.044	724.83
W0	GT1589	1	5353655	1	0.17771	0.67425	1925	1.01575	NaN	NaN	NaN	NaN	NaN	NaN	106	0.00172	0.00279	0.00762	-191.78
Cycloisolongifolene	CG203	1	2914171	1	0.16851	0.68231	1948	1.01576	NaN	NaN	NaN	NaN	NaN	NaN	107	0.00152	0.1558	0.11843	163.128
α-Pinene	CG203	1	2914171	1	0.17087	0.68022	1942	1.01578	NaN	NaN	NaN	NaN	NaN	NaN	107	0.00164	17.1588	21.1734	680.444
Palustric acid	AG1748	1	8075572	1	0.10216	0.74993	2141	1.01579	NaN	NaN	NaN	NaN	NaN	NaN	105	0.00099021	12.3617	77.2644	751.248
Sandaracopimaric acid	AT214	3	17184237	2	0.28495	0.75274	2149	1.0158	-0.043092	0.49865	0.48194	-0.11564	0.05433	0.81623	96	0.00719	0.04733	0.21446	150.804
7-Hydroxyl hydrogen abietic acid	AT383	3	9598936	1	0.16933	0.68164	1946	1.0158	NaN	NaN	NaN	NaN	NaN	NaN	100	0.00234	3.8169e-06	0.38169	191.221
49-Hydroxyl hydrogen abietic acid	GT2589	2	7482182	1	0.13112	0.71807	2050	1.01581	NaN	NaN	NaN	NaN	NaN	NaN	102	0.00125	3.8169e-06	0.38169	191.221
7,13,53-Abietatrienoic acid (%)	GT225	1	2915242	1	0.19227	0.66203	1890	1.01581	NaN	NaN	NaN	NaN	NaN	NaN	101	0.00173	4.6197e-06	0.46197	210.695
Palustric acid	AT241	4	2851075	1	0.10515	0.74645	2131	1.01582	NaN	NaN	NaN	NaN	NaN	NaN	101	0.00101	12.3617	77.2644	751.248
pimanthrene	AT666	4	4867968	2	0.33628	0.71528	2042	1.01582	0.00597	0.02637	0.87135	-0.29279	0.6504	0.42201	101	0.00647	1.2895e-06	0.12895	80.5356
pimanthrene	CT487	2	6041279	1	0.18136	0.67115	1916	1.01583	NaN	NaN	NaN	NaN	NaN	NaN	103	0.00174	1.2895e-06	0.12895	80.5356
Cycloisilongifolene	AG1199	3	27198816	1	0.18174	0.6708	1915	1.01583	NaN	NaN	NaN	NaN	NaN	NaN	106	0.00165	0.1558	0.11843	163.128
Dehydroabietic acid	CT411	2	5821159	1	0.18971	0.66415	1896	1.01584	NaN	NaN	NaN	NaN	NaN	NaN	101	0.00114	9.64544	0.40748	501.889
51-Hydroxyl hydrogen abietic acid	AG653	1	4429897	1	0.1665	0.68412	1953	1.01585	NaN	NaN	NaN	NaN	NaN	NaN	105	0.00161	3.27679	0.13744	133.326
Palustric acid	AT607	1	4175293	1	0.19648	0.65855	1880	1.01585	NaN	NaN	NaN	NaN	NaN	NaN	105	0.0019	12.3617	77.2644	751.248
8,14-Dihydro pimaric acid	AG493	4	3548007	1	0.17123	0.67994	1941	1.01588	NaN	NaN	NaN	NaN	NaN	NaN	102	0.00166	4.4759e-06	0.44759	207.469
Mercusic acid	GT3554	3	8341160	2	0.39717	0.67329	1922	1.01589	0.06968	0.63226	0.42843	-0.091846	0.05574	0.81384	106	0.00751	1.4291e-06	0.14291	91.0217
Isopimaric acid	AT414	2	5923120	1	0.1118	0.7388	2109	1.01589	NaN	NaN	NaN	NaN	NaN	NaN	106	0.00109	16.1395	64.044	724.83
W0	CG1760	3	27199765	1	0.13871	0.71043	2028	1.0159	NaN	NaN	NaN	NaN	NaN	NaN	98	0.00143	0.00279	0.00762	-191.78
50-Hydroxyl hydrogen abietic acid	AG698	2	6041506	1	0.17799	0.67401	1924	1.01592	NaN	NaN	NaN	NaN	NaN	NaN	106	0.00171	3.27679	0.13744	133.326
WP	CG3460	3	7602160	1	0.1334	0.7157	2043	1.01592	NaN	NaN	NaN	NaN	NaN	NaN	106	0.00128	0.39405	3.77044	431.055
Cycloisolongifolene	AG698	2	6041506	1	0.10058	0.75179	2146	1.01593	NaN	NaN	NaN	NaN	NaN	NaN	106	0.00090942	0.1558	0.11843	163.128
Pimanthrene	AT487	3	18361979	1	0.1327	0.71642	2045	1.01595	NaN	NaN	NaN	NaN	NaN	NaN	105	0.00124	1.2895e-06	0.12895	80.5356
Levopimaric acid	AG793	2	6425970	2	0.3381	0.71397	2038	1.01595	-0.016326	0.01476	0.90356	-0.96092	0.64869	0.42257	103	0.00659	1.3894e-05	1.38939	323.008
8,54-Dihydro pimaric acid	AG383	1	3205252	2	0.33321	0.71749	2048	1.01598	-0.062029	0.40608	0.52557	-0.30332	0.19668	0.65847	98	0.00663	4.4759e-06	0.44759	207.469
Sandaracopimaric acid	GT1286	3	11414423	2	0.4104	0.66459	1897	1.01598	-0.012368	0.04753	0.82791	-0.16626	0.80941	0.37064	99	0.00789	0.04733	0.21446	150.804
Cycloisilongifolene	AT666	4	4867968	2	0.29506	0.74517	2127	1.01598	0.03575	0.49262	0.4845	-0.20969	0.11205	0.73857	101	0.00553	0.1558	0.11843	163.128
WP	CT1030	1	4430055	2	0.42055	0.65794	1878	1.01599	-0.10108	0.11028	0.74058	-1.6987	0.65441	0.42063	99	0.00835	0.39405	3.77044	431.055
7,13,55-Abietatrienoic acid (%)	AG653	1	4429897	1	0.17955	0.67268	1920	1.01603	NaN	NaN	NaN	NaN	NaN	NaN	105	0.00162	4.6197e-06	0.46197	210.695
6,8,11,55-Abietatetraenoic acid (%)	GT309	1	2973508	2	0.2974	0.74346	2122	1.01604	-0.019421	0.13398	0.71518	-0.34518	0.47968	0.49031	99	0.00589	2.4246e-06	0.24246	144.938
cymene	CT241	2	4679573	2	0.39772	0.67304	1921	1.01604	-0.023842	0.13634	0.71283	-0.34138	0.63788	0.42661	96	0.00721	3.5108e-06	0.35108	182.695
Elliotinoic acid	CT960	2	6470320	1	0.11554	0.73474	2097	1.01609	NaN	NaN	NaN	NaN	NaN	NaN	94	0.00274	0.33821	0.26178	207.94
Pimarinal	AC3489	3	7602186	1	0.16942	0.6815	1945	1.01612	NaN	NaN	NaN	NaN	NaN	NaN	107	0.00162	0.02848	0.07778	56.1712
Levopimaric acid	CG1016	3	27198692	1	0.19243	0.66188	1889	1.01612	NaN	NaN	NaN	NaN	NaN	NaN	103	0.00195	1.3894e-05	1.38939	323.008
DBH	CG615	2	3376157	1	0.13778	0.71131	2030	1.01616	NaN	NaN	NaN	NaN	NaN	NaN	103	0.00139	0.00015019	15.0191	565.815
Levopimaric acid	CG869	4	4980568	1	0.10023	0.75231	2147	1.01616	NaN	NaN	NaN	NaN	NaN	NaN	94	0.00128	1.3894e-05	1.38939	323.008
WP	AT383	3	9598936	1	0.10225	0.74986	2140	1.01617	NaN	NaN	NaN	NaN	NaN	NaN	100	0.00109	0.39405	3.77044	431.055
7,13,15-Abietatrienoic acid	AT214	3	17184237	2	0.33947	0.71307	2035	1.01617	-0.040681	0.23552	0.62865	-0.43988	0.4089	0.52417	96	0.00854	4.6197e-06	0.46197	210.695
8,53-Dihydro pimaric acid	GT134	1	1947984	1	0.13392	0.71518	2041	1.01618	NaN	NaN	NaN	NaN	NaN	NaN	105	0.00128	4.4759e-06	0.44759	207.469
α-Pinene	AG785	3	23329881	1	0.10253	0.74952	2139	1.01618	NaN	NaN	NaN	NaN	NaN	NaN	100	0.00104	17.1588	21.1734	680.444
Abietic acid	CG1760	3	27199765	1	0.10283	0.74919	2138	1.01621	NaN	NaN	NaN	NaN	NaN	NaN	98	0.00106	7.88621	9.20765	599.795
pimarinal	CT377	2	5821096	2	0.41229	0.66334	1893	1.01621	0.02568	0.58303	0.44706	-0.14776	0.21252	0.64587	100	0.00817	0.02848	0.07778	56.1712
abietic acid	AG29	1	157104	2	0.28491	0.75271	2148	1.01623	0.21905	0.18688	0.66648	1.65713	0.37053	0.54414	104	0.00546	7.88621	9.20765	599.795
7,13,59-Abietatrienoic acid (%)	AG29	1	157104	2	0.33485	0.71627	2044	1.01623	-0.048055	0.38164	0.53818	0.23404	0.32506	0.5699	104	0.00604	4.6197e-06	0.46197	210.695
W0	CT114	2	4180603	2	0.30436	0.73835	2107	1.01624	0.0258	0.60016	0.44055	0.03337	0.10236	0.74975	97	0.00725	0.00279	0.00762	-191.78
8,14-Dihydro pimaric acid	GT4243	3	9125023	1	0.15254	0.697	1989	1.01624	NaN	NaN	NaN	NaN	NaN	NaN	100	0.00149	4.4759e-06	0.44759	207.469
Dehydroabietic acid	AC1696	1	5562502	2	0.31005	0.73415	2095	1.01625	0.04522	0.06689	0.79648	-3.1426	0.56978	0.45221	102	0.0037	9.64544	0.40748	501.889
7-Hydroxyl hydrogen abietic acid	AT214	3	17184237	2	0.34331	0.71035	2027	1.01629	-0.053358	0.49041	0.48557	-0.25357	0.16445	0.68606	96	0.01023	3.8169e-06	0.38169	191.221
dehydroabietic acid	CG483	1	3206090	2	0.4169	0.66025	1884	1.01631	-0.47243	0.81654	0.36841	-0.13347	0.0009417	0.97558	105	0.00824	8.41082	13.0568	583.503
abietic acid	AG2160	1	9023947	1	0.1356	0.71352	2036	1.01631	NaN	NaN	NaN	NaN	NaN	NaN	100	0.00132	7.88621	9.20765	599.795
Isopimaric acid	AT417	3	9125043	1	0.19823	0.6571	1875	1.01631	NaN	NaN	NaN	NaN	NaN	NaN	107	0.00193	16.1395	64.044	724.83
49-Hydroxyl hydrogen abietic acid	AT641	1	2915078	1	0.18974	0.66412	1895	1.01633	NaN	NaN	NaN	NaN	NaN	NaN	101	0.00186	3.27679	0.13744	133.326
DBH	CT411	2	5821159	1	0.18182	0.67078	1914	1.01633	NaN	NaN	NaN	NaN	NaN	NaN	101	0.00179	0.00015019	15.0191	565.815
Elliotinoic acid	CT585	4	3895510	1	0.13663	0.7125	2033	1.01636	NaN	NaN	NaN	NaN	NaN	NaN	99	0.00131	0.33821	0.26178	207.94
6,8,11,13-Abietatetraenoic acid (%)	AT414	4	2852707	2	0.29045	0.7486	2136	1.01636	-0.028681	0.31306	0.57714	-0.24769	0.24746	0.62003	101	0.00581	2.4246e-06	0.24246	144.938
46-Hydroxyl hydrogen abietic acid	AG3083	2	4180573	1	0.19743	0.65783	1877	1.01636	NaN	NaN	NaN	NaN	NaN	NaN	99	0.00277	3.8169e-06	0.38169	191.221
7-Hydroxyl hydrogen abietic acid	CG1885	3	17184120	1	0.11185	0.73879	2108	1.01636	NaN	NaN	NaN	NaN	NaN	NaN	101	0.00106	3.8169e-06	0.38169	191.221
pimaric acid	CT960	2	6470320	1	0.10069	0.75176	2145	1.01637	NaN	NaN	NaN	NaN	NaN	NaN	94	0.00154	0.08149	0.20473	156.612
abietic acid	CG350	2	5058124	1	0.19476	0.65994	1883	1.01637	NaN	NaN	NaN	NaN	NaN	NaN	106	0.00184	7.88621	9.20765	599.795
dehydroabietic acid	CT105	4	6612098	2	0.28998	0.74897	2137	1.01638	0.27219	0.3188	0.57372	-1.1947	0.28785	0.59291	98	0.00626	8.41082	13.0568	583.503
Neoabietic acid	CG1760	3	27199765	1	0.17129	0.67993	1940	1.01639	NaN	NaN	NaN	NaN	NaN	NaN	98	0.00187	0.0003814	38.1402	660.874
pimarinal	AG653	1	4429897	1	0.18009	0.67222	1918	1.01639	NaN	NaN	NaN	NaN	NaN	NaN	105	0.00173	0.02848	0.07778	56.1712
dehydroabietic acid	CG1815	4	2846701	1	0.13514	0.71394	2037	1.01641	NaN	NaN	NaN	NaN	NaN	NaN	105	0.00135	8.41082	13.0568	583.503
Dipentene	CT522	1	3706018	1	0.13616	0.71291	2034	1.01644	NaN	NaN	NaN	NaN	NaN	NaN	106	0.00122	0.41631	0.16131	160.182
W0	AT487	3	18361979	1	0.17962	0.67262	1919	1.01647	NaN	NaN	NaN	NaN	NaN	NaN	105	0.00174	0.00279	0.00762	-191.78
Mercusic acid	AT607	1	4175293	1	0.11552	0.73466	2096	1.01647	NaN	NaN	NaN	NaN	NaN	NaN	105	0.00112	1.4291e-06	0.14291	91.0217
6,8,11,13-Abietatetraenoic acid	CG1016	3	27198692	1	0.12998	0.71924	2052	1.01647	NaN	NaN	NaN	NaN	NaN	NaN	103	0.00127	2.4246e-06	0.24246	144.938
Elliotinoic acid	CG350	2	5058124	1	0.13165	0.71749	2047	1.01647	NaN	NaN	NaN	NaN	NaN	NaN	106	0.00124	0.33821	0.26178	207.94
cymene	AT666	4	4867968	2	3.29576	0.04136	118	1.01647	0.15426	6.47098	0.0126	-0.23357	0.15203	0.69748	101	0.05901	3.5108e-06	0.35108	182.695
15-Hydroxyl hydrogen abietic acid	GT1286	3	11414423	2	0.38574	0.68104	1943	1.01648	-0.017767	0.15003	0.69941	-0.12506	0.70163	0.40441	99	0.00773	3.27679	0.13744	133.326
Myrcene	GT2589	2	7482182	1	0.18292	0.66984	1911	1.0165	NaN	NaN	NaN	NaN	NaN	NaN	102	0.00179	1.1383e-05	1.13834	302.68
pimanthrene	AG698	2	6041506	1	0.1077	0.74346	2121	1.01652	NaN	NaN	NaN	NaN	NaN	NaN	106	0.00101	1.2895e-06	0.12895	80.5356
β-Pinene	AG1748	1	8075572	1	0.13403	0.71507	2040	1.01652	NaN	NaN	NaN	NaN	NaN	NaN	105	0.00128	3.39476	12.1971	573.878
Neoabietic acid	CT114	2	4180603	2	0.30453	0.73822	2106	1.01654	1.50176	0.45197	0.50312	3.83797	0.3406	0.56094	97	0.00655	0.0003814	38.1402	660.874
WP	CG1885	3	17184120	1	0.20514	0.65164	1859	1.01654	NaN	NaN	NaN	NaN	NaN	NaN	101	0.00211	0.39405	3.77044	431.055
7,13,61-Abietatrienoic acid (%)	CT1925	2	7481079	1	0.11611	0.73402	2094	1.01655	NaN	NaN	NaN	NaN	NaN	NaN	104	0.00104	4.6197e-06	0.46197	210.695
7,13,54-Abietatrienoic acid (%)	AT641	1	2915078	1	0.18247	0.67023	1912	1.01656	NaN	NaN	NaN	NaN	NaN	NaN	101	0.00164	4.6197e-06	0.46197	210.695
Mercusic acid	CT560	4	3895352	2	0.2869	0.75121	2143	1.01657	0.02746	0.53927	0.46447	-0.07197	0.03551	0.85092	106	0.0055	1.4291e-06	0.14291	91.0217
6,8,11,50-Abietatetraenoic acid (%)	AG2922	2	3173529	1	0.19523	0.65973	1882	1.01659	NaN	NaN	NaN	NaN	NaN	NaN	90	0.00247	2.4246e-06	0.24246	144.938
Myrcene	CG1216	4	11329241	2	0.2864	0.75158	2144	1.0166	0.04098	0.14303	0.70609	-0.71906	0.4446	0.50645	107	0.00546	1.1383e-05	1.13834	302.68
6,8,11,53-Abietatetraenoic acid (%)	CT960	2	6470320	1	0.13441	0.71478	2039	1.01661	NaN	NaN	NaN	NaN	NaN	NaN	94	0.00149	2.4246e-06	0.24246	144.938
W0	CT585	4	3895510	1	0.19854	0.65694	1874	1.01661	NaN	NaN	NaN	NaN	NaN	NaN	99	0.00206	0.00279	0.00762	-191.78
7,13,56-Abietatrienoic acid (%)	AG2160	1	9023947	1	0.16951	0.68148	1944	1.01661	NaN	NaN	NaN	NaN	NaN	NaN	100	0.00153	4.6197e-06	0.46197	210.695
Circumference	AT214	3	17184237	2	0.42539	0.65484	1868	1.01661	1.3778	0.84282	0.36107	-1.6919	0.01887	0.89105	96	0.01017	0.00148	148.083	799.236
Camphene	AT241	4	2851075	1	0.19248	0.66186	1888	1.01663	NaN	NaN	NaN	NaN	NaN	NaN	101	0.00181	0.00553	0.06243	10.3647
Mercusic acid	AT3440	3	7429527	1	0.19329	0.66116	1886	1.01663	NaN	NaN	NaN	NaN	NaN	NaN	104	0.00184	1.4291e-06	0.14291	91.0217
7,13,15-Abietatrienoic acid	AG1785	3	17184071	1	0.10134	0.75091	2142	1.01664	NaN	NaN	NaN	NaN	NaN	NaN	104	0.00091374	4.6197e-06	0.46197	210.695
Circumference	CG615	2	3376157	1	0.13778	0.71131	2029	1.01666	NaN	NaN	NaN	NaN	NaN	NaN	103	0.00139	0.00148	148.083	799.236
Pimanthrene	AT383	3	9598936	1	0.19289	0.66153	1887	1.01666	NaN	NaN	NaN	NaN	NaN	NaN	100	0.00186	1.2895e-06	0.12895	80.5356
Isopimaric acid	AG653	1	4429897	1	0.20234	0.65382	1865	1.01666	NaN	NaN	NaN	NaN	NaN	NaN	105	0.00205	16.1395	64.044	724.83
Cycloisolongifolene	GT225	1	2915242	1	0.13672	0.71239	2032	1.0167	NaN	NaN	NaN	NaN	NaN	NaN	101	0.00124	0.1558	0.11843	163.128
α-Pinene	CT411	2	5821159	1	0.15183	0.69767	1990	1.01671	NaN	NaN	NaN	NaN	NaN	NaN	101	0.0015	17.1588	21.1734	680.444
8,49-Dihydro pimaric acid	CG1904	1	8366411	1	0.15249	0.69699	1988	1.01674	NaN	NaN	NaN	NaN	NaN	NaN	107	0.00146	4.4759e-06	0.44759	207.469
Isopimaric acid	GT4243	3	9125023	1	0.13878	0.71034	2026	1.01677	NaN	NaN	NaN	NaN	NaN	NaN	100	0.00138	16.1395	64.044	724.83
Neoabietic acid	AG698	2	6041506	1	0.19744	0.65775	1876	1.01678	NaN	NaN	NaN	NaN	NaN	NaN	106	0.00194	0.0003814	38.1402	660.874
Dipentene	AT241	4	2851075	1	0.19361	0.66093	1885	1.01682	NaN	NaN	NaN	NaN	NaN	NaN	101	0.00174	0.41631	0.16131	160.182
Palustric acid	AT383	3	9598936	1	0.18308	0.66972	1910	1.01685	NaN	NaN	NaN	NaN	NaN	NaN	100	0.00178	12.3617	77.2644	751.248
Circumference	CT411	2	5821159	1	0.18182	0.67078	1913	1.01686	NaN	NaN	NaN	NaN	NaN	NaN	101	0.00179	0.00148	148.083	799.236
Cycloisolongifolene	CT2123	1	8510027	1	0.17123	0.67991	1939	1.01688	NaN	NaN	NaN	NaN	NaN	NaN	106	0.00157	0.1558	0.11843	163.128
pimarinal	AC1459	1	4836542	1	0.11936	0.73045	2083	1.01695	NaN	NaN	NaN	NaN	NaN	NaN	106	0.00114	0.02848	0.07778	56.1712
7,13,52-Abietatrienoic acid (%)	CT377	2	5821096	2	0.42227	0.65681	1873	1.01695	0.05051	0.51106	0.47647	0.39638	0.33294	0.56532	100	0.00769	4.6197e-06	0.46197	210.695
cymene	CT560	4	3895352	2	0.31023	0.73399	2093	1.017	0.0419	0.51099	0.47639	-0.19958	0.11116	0.73953	106	0.00552	3.5108e-06	0.35108	182.695
Isopimaric acid	AG2249	1	9029842	1	0.13683	0.71225	2031	1.017	NaN	NaN	NaN	NaN	NaN	NaN	105	0.00139	16.1395	64.044	724.83
dehydroabietic acid	GT1589	1	5353655	1	0.16369	0.68665	1958	1.017	NaN	NaN	NaN	NaN	NaN	NaN	106	0.00159	8.41082	13.0568	583.503
7-Hydroxyl hydrogen abietic acid	CG1760	3	27199765	1	0.16414	0.68631	1957	1.01702	NaN	NaN	NaN	NaN	NaN	NaN	98	0.00158	3.8169e-06	0.38169	191.221
abietic acid	CT2123	1	8510027	1	0.12924	0.71998	2053	1.01702	NaN	NaN	NaN	NaN	NaN	NaN	106	0.00123	7.88621	9.20765	599.795
Sandaracopimaric acid	CG483	1	3206090	2	0.40607	0.66738	1903	1.01703	-0.0096348	0.02279	0.88033	0.46969	0.80946	0.37048	105	0.00776	0.04733	0.21446	150.804
pimanthrene	CG1516	1	5353319	1	0.20516	0.6516	1858	1.01703	NaN	NaN	NaN	NaN	NaN	NaN	103	0.00192	1.2895e-06	0.12895	80.5356
Dipentene	AG1856	2	7480880	1	0.16483	0.68563	1955	1.01705	NaN	NaN	NaN	NaN	NaN	NaN	104	0.00147	0.41631	0.16131	160.182
Elliotinoic acid	CT1206	2	7473327	1	0.11643	0.7337	2092	1.01708	NaN	NaN	NaN	NaN	NaN	NaN	101	0.0011	0.33821	0.26178	207.94
β-Pinene	CG1760	3	27199765	1	0.20341	0.65305	1862	1.0171	NaN	NaN	NaN	NaN	NaN	NaN	98	0.00214	3.39476	12.1971	573.878
dehydroabietic acid	AG29	1	157104	2	0.42579	0.65447	1866	1.01713	0.10278	0.05231	0.81957	2.13654	0.78569	0.3776	104	0.00842	8.41082	13.0568	583.503
Isopimaric acid	CG1815	4	2846701	1	0.20241	0.65377	1864	1.01713	NaN	NaN	NaN	NaN	NaN	NaN	105	0.00205	16.1395	64.044	724.83
pimarinal	CT522	1	3706018	1	0.15257	0.69692	1987	1.01715	NaN	NaN	NaN	NaN	NaN	NaN	106	0.00146	0.02848	0.07778	56.1712
DBH	AT214	3	17184237	2	0.42539	0.65484	1867	1.01716	0.43879	0.84282	0.36107	-0.53881	0.01887	0.89105	96	0.01017	0.00015019	15.0191	565.815
6,8,11,52-Abietatetraenoic acid (%)	AG2793	1	9300391	1	0.15293	0.69659	1986	1.01718	NaN	NaN	NaN	NaN	NaN	NaN	105	0.0015	2.4246e-06	0.24246	144.938
Pimarinal	AG1785	3	17184071	1	0.14813	0.70116	1999	1.01719	NaN	NaN	NaN	NaN	NaN	NaN	104	0.00142	0.02848	0.07778	56.1712
6,8,11,51-Abietatetraenoic acid (%)	AG793	2	6425970	2	0.40379	0.66892	1907	1.01724	-0.033744	0.36131	0.5492	-0.31603	0.40206	0.52754	103	0.00796	2.4246e-06	0.24246	144.938
Dehydroabietic acid	GT2589	2	7482182	1	0.13877	0.71033	2025	1.01726	NaN	NaN	NaN	NaN	NaN	NaN	102	0.00082942	9.64544	0.40748	501.889
pimarinal	CT411	2	5821159	1	0.1195	0.73034	2082	1.01728	NaN	NaN	NaN	NaN	NaN	NaN	101	0.00117	0.02848	0.07778	56.1712
Neoabietic acid	AT383	3	9598936	1	0.20366	0.65282	1861	1.01729	NaN	NaN	NaN	NaN	NaN	NaN	100	0.00204	0.0003814	38.1402	660.874
pimanthrene	AT241	4	2851075	1	0.20276	0.65353	1863	1.0173	NaN	NaN	NaN	NaN	NaN	NaN	101	0.00191	1.2895e-06	0.12895	80.5356
abietic acid	CT960	2	6470320	1	0.18322	0.66967	1909	1.01731	NaN	NaN	NaN	NaN	NaN	NaN	94	0.00195	7.88621	9.20765	599.795
53-Hydroxyl hydrogen abietic acid	CT837	1	4429927	1	0.12013	0.72966	2080	1.01731	NaN	NaN	NaN	NaN	NaN	NaN	100	0.00125	3.27679	0.13744	133.326
Dehydroabietic acid	AG2922	2	3173529	1	0.12883	0.72055	2054	1.01733	NaN	NaN	NaN	NaN	NaN	NaN	90	0.00161	9.64544	0.40748	501.889
Neoabietic acid	AG3083	2	4180573	1	0.1185	0.73144	2085	1.01735	NaN	NaN	NaN	NaN	NaN	NaN	99	0.00128	0.0003814	38.1402	660.874
Myrcene	GT309	1	2973508	2	0.42403	0.65567	1869	1.01736	0.07258	0.39864	0.52936	-0.69684	0.41638	0.52036	99	0.00841	1.1383e-05	1.13834	302.68
Cycloisolongifolene	AG2922	2	3173529	1	0.18489	0.6683	1905	1.01736	NaN	NaN	NaN	NaN	NaN	NaN	90	0.0022	0.1558	0.11843	163.128
W0	AT666	4	4867968	2	0.37809	0.6862	1956	1.01737	-0.0064365	0.47038	0.4945	-0.053512	0.28858	0.5924	101	0.00749	0.00279	0.00762	-191.78
Neoabietic acid	CT241	2	4679573	2	0.31333	0.73181	2086	1.01738	-0.50253	0.5575	0.45724	1.28538	0.08324	0.77363	96	0.00679	0.0003814	38.1402	660.874
α-Pinene	AT607	1	4175293	1	0.18592	0.66727	1902	1.01739	NaN	NaN	NaN	NaN	NaN	NaN	105	0.0018	17.1588	21.1734	680.444
Elliotinoic acid	AG2748	3	7410038	1	0.15317	0.69639	1985	1.0174	NaN	NaN	NaN	NaN	NaN	NaN	103	0.00148	0.33821	0.26178	207.94
Neoabietic acid	AC139	1	2914066	1	0.19865	0.65677	1872	1.01743	NaN	NaN	NaN	NaN	NaN	NaN	106	0.00195	0.0003814	38.1402	660.874
Elliotinoic acid	CG1885	3	17184120	1	0.15956	0.69046	1968	1.01745	NaN	NaN	NaN	NaN	NaN	NaN	101	0.00212	0.33821	0.26178	207.94
Sandaracopimaric acid	AG1785	3	17184071	1	0.18504	0.66802	1904	1.01747	NaN	NaN	NaN	NaN	NaN	NaN	104	0.00177	0.04733	0.21446	150.804
Palustric acid	AT414	2	5923120	1	0.14862	0.70067	1997	1.0175	NaN	NaN	NaN	NaN	NaN	NaN	106	0.00138	12.3617	77.2644	751.248
dehydroabietic acid	AT414	2	5923120	1	0.14678	0.70245	2002	1.01753	NaN	NaN	NaN	NaN	NaN	NaN	106	0.00142	8.41082	13.0568	583.503
DBH	CT960	2	6470320	1	0.1165	0.73368	2091	1.01754	NaN	NaN	NaN	NaN	NaN	NaN	94	0.00121	0.00015019	15.0191	565.815
Dehydroabietic acid	CG615	2	3376157	1	0.14826	0.70105	1998	1.01754	NaN	NaN	NaN	NaN	NaN	NaN	103	0.00088608	9.64544	0.40748	501.889
7,13,51-Abietatrienoic acid (%)	AG2901	2	3173329	1	0.20517	0.65159	1857	1.01756	NaN	NaN	NaN	NaN	NaN	NaN	103	0.00185	4.6197e-06	0.46197	210.695
Levopimaric acid	CG915	4	6401332	2	0.34341	0.71019	2024	1.01756	0.07277	0.28451	0.59495	-0.17939	0.2967	0.58718	106	0.00666	1.3894e-05	1.38939	323.008
Neoabietic acid	AT740	4	4980478	1	0.14712	0.70212	2001	1.01757	NaN	NaN	NaN	NaN	NaN	NaN	106	0.00145	0.0003814	38.1402	660.874
Dehydroabietic acid	CG1323	3	11895612	1	0.15077	0.69864	1991	1.01761	NaN	NaN	NaN	NaN	NaN	NaN	104	0.0009025	9.64544	0.40748	501.889
Isopimaric acid	CT837	1	4429927	1	0.12026	0.72953	2079	1.01762	NaN	NaN	NaN	NaN	NaN	NaN	100	0.00125	16.1395	64.044	724.83
8,50-Dihydro pimaric acid	AG653	1	4429897	1	0.1489	0.70042	1996	1.01764	NaN	NaN	NaN	NaN	NaN	NaN	105	0.00146	4.4759e-06	0.44759	207.469
Dehydroabietic acid	CG1885	3	17184120	1	0.14745	0.70184	2000	1.01767	NaN	NaN	NaN	NaN	NaN	NaN	101	0.00088242	9.64544	0.40748	501.889
Circumference	CG1145	3	11414383	1	0.20546	0.65133	1856	1.0177	NaN	NaN	NaN	NaN	NaN	NaN	106	0.002	0.00148	148.083	799.236
7,13,15-Abietatrienoic acid	AT2966	3	7428361	1	0.11853	0.73137	2084	1.01774	NaN	NaN	NaN	NaN	NaN	NaN	104	0.00107	4.6197e-06	0.46197	210.695
pimarinal	GT134	1	1947984	1	0.11949	0.73032	2081	1.01775	NaN	NaN	NaN	NaN	NaN	NaN	105	0.00115	0.02848	0.07778	56.1712
Cycloisolongifolene	AG3079	2	4177515	1	0.13917	0.70997	2023	1.01775	NaN	NaN	NaN	NaN	NaN	NaN	97	0.00129	0.1558	0.11843	163.128
Levopimaric acid	AG2160	1	9023947	1	0.1832	0.66962	1908	1.01777	NaN	NaN	NaN	NaN	NaN	NaN	100	0.00189	1.3894e-05	1.38939	323.008
Neoabietic acid	AG2280	1	9084948	1	0.18397	0.66892	1906	1.01777	NaN	NaN	NaN	NaN	NaN	NaN	104	0.00183	0.0003814	38.1402	660.874
48-Hydroxyl hydrogen abietic acid	AG2249	1	9029842	1	0.20364	0.65278	1860	1.01778	NaN	NaN	NaN	NaN	NaN	NaN	105	0.00198	3.27679	0.13744	133.326
Cycloisilongifolene	AT740	4	4980478	1	0.12044	0.72929	2078	1.01778	NaN	NaN	NaN	NaN	NaN	NaN	106	0.00109	0.1558	0.11843	163.128
Palustric acid	AG29	1	157104	2	0.36332	0.6963	1984	1.01778	0.90705	0.69623	0.4061	0.72381	0.01579	0.90027	104	0.00679	12.3617	77.2644	751.248
Dipentene	AG1199	3	27198816	1	0.16157	0.68858	1962	1.01778	NaN	NaN	NaN	NaN	NaN	NaN	106	0.00144	0.41631	0.16131	160.182
Dipentene	CT837	1	4429927	1	0.1536	0.696	1983	1.01785	NaN	NaN	NaN	NaN	NaN	NaN	100	0.00156	0.41631	0.16131	160.182
pimaric acid	CT2362	1	9084979	1	0.16227	0.68793	1960	1.01786	NaN	NaN	NaN	NaN	NaN	NaN	106	0.00151	0.08149	0.20473	156.612
Elliotinoic acid	AC1459	1	4836542	1	0.12103	0.72865	2076	1.01786	NaN	NaN	NaN	NaN	NaN	NaN	106	0.00114	0.33821	0.26178	207.94
Dipentene	CT114	2	4180603	2	0.36433	0.69568	1982	1.0179	-0.042137	0.06849	0.79415	-0.46989	0.72828	0.39571	97	0.00672	0.41631	0.16131	160.182
Isopimaric acid	AC1696	1	5562502	2	0.42237	0.65672	1871	1.0179	0.95706	0.66265	0.41766	-4.1082	0.20762	0.64968	102	0.00837	16.1395	64.044	724.83
Dehydroabietic acid	CT960	2	6470320	1	0.16274	0.68763	1959	1.01793	NaN	NaN	NaN	NaN	NaN	NaN	94	0.00102	9.64544	0.40748	501.889
Levopimaric acid	AT1440	3	27199404	1	0.11743	0.73256	2087	1.01793	NaN	NaN	NaN	NaN	NaN	NaN	106	0.00113	1.3894e-05	1.38939	323.008
Cycloisilongifolene	AT241	4	2851075	1	0.15957	0.69045	1967	1.01795	NaN	NaN	NaN	NaN	NaN	NaN	101	0.00155	0.1558	0.11843	163.128
WP	CG2016	2	7481522	1	0.15992	0.69012	1966	1.01798	NaN	NaN	NaN	NaN	NaN	NaN	102	0.0016	0.39405	3.77044	431.055
Cycloisilongifolene	CG1760	3	27199765	1	0.14907	0.70032	1995	1.01801	NaN	NaN	NaN	NaN	NaN	NaN	98	0.00141	0.1558	0.11843	163.128
Levopimaric acid	CT585	4	3895510	1	0.1171	0.73297	2088	1.01801	NaN	NaN	NaN	NaN	NaN	NaN	99	0.00119	1.3894e-05	1.38939	323.008
Circumference	CT960	2	6470320	1	0.1165	0.73368	2090	1.01802	NaN	NaN	NaN	NaN	NaN	NaN	94	0.00121	0.00148	148.083	799.236
camphene	AG2249	1	9029842	1	0.14246	0.70666	2013	1.01804	NaN	NaN	NaN	NaN	NaN	NaN	105	0.00134	0.00553	0.06243	10.3647
Palustric acid	CT487	2	6041279	1	0.12755	0.72176	2056	1.01805	NaN	NaN	NaN	NaN	NaN	NaN	103	0.00127	12.3617	77.2644	751.248
7,13,58-Abietatrienoic acid (%)	AG398	1	3205262	1	0.13932	0.70987	2022	1.01811	NaN	NaN	NaN	NaN	NaN	NaN	93	0.00129	4.6197e-06	0.46197	210.695
WP	CG350	2	5058124	1	0.16051	0.68954	1964	1.01816	NaN	NaN	NaN	NaN	NaN	NaN	106	0.00153	0.39405	3.77044	431.055
Elliotinoic acid	CG615	2	3376157	1	0.16168	0.68849	1961	1.01816	NaN	NaN	NaN	NaN	NaN	NaN	103	0.00152	0.33821	0.26178	207.94
Isopimaric acid	AG3859	2	7473644	2	0.35782	0.70009	1994	1.01819	0.44031	0.25395	0.61542	-5.616	0.46696	0.49597	107	0.00698	16.1395	64.044	724.83
Cycloisilongifolene	CT815	3	23999118	1	0.14277	0.70643	2012	1.01821	NaN	NaN	NaN	NaN	NaN	NaN	96	0.00134	0.1558	0.11843	163.128
Mercusic acid	AT417	3	9125043	1	0.12112	0.72855	2075	1.01821	NaN	NaN	NaN	NaN	NaN	NaN	107	0.00114	1.4291e-06	0.14291	91.0217
WP	AG1785	3	17184071	1	0.1601	0.68994	1965	1.01823	NaN	NaN	NaN	NaN	NaN	NaN	104	0.00155	0.39405	3.77044	431.055
pimaric acid	CG1516	1	5353319	1	0.15404	0.69556	1981	1.01824	NaN	NaN	NaN	NaN	NaN	NaN	103	0.00144	0.08149	0.20473	156.612
camphene	CT522	1	3706018	1	0.16083	0.68925	1963	1.01825	NaN	NaN	NaN	NaN	NaN	NaN	106	0.0015	0.00553	0.06243	10.3647
DBH	CG1145	3	11414383	1	0.20546	0.65133	1855	1.01825	NaN	NaN	NaN	NaN	NaN	NaN	106	0.002	0.00015019	15.0191	565.815
Cycloisolongifolene	AG2793	1	9300391	1	0.12046	0.72928	2077	1.01825	NaN	NaN	NaN	NaN	NaN	NaN	105	0.00109	0.1558	0.11843	163.128
Dipentene	AT214	3	17184237	2	0.32752	0.72157	2055	1.01827	-0.036562	0.42183	0.5177	-0.20756	0.21749	0.6421	96	0.00704	0.41631	0.16131	160.182
Mercusic acid	AG2922	2	3173529	1	0.15641	0.69349	1975	1.01829	NaN	NaN	NaN	NaN	NaN	NaN	90	0.00206	1.4291e-06	0.14291	91.0217
pimaric acid	AG3083	2	4180573	1	0.11656	0.73357	2089	1.01836	NaN	NaN	NaN	NaN	NaN	NaN	99	0.00113	0.08149	0.20473	156.612
47-Hydroxyl hydrogen abietic acid	CG615	2	3376157	1	0.14948	0.69988	1993	1.01839	NaN	NaN	NaN	NaN	NaN	NaN	103	0.00142	3.8169e-06	0.38169	191.221
Palustric acid	CT2096	1	8367944	1	0.19885	0.65671	1870	1.01843	NaN	NaN	NaN	NaN	NaN	NaN	97	0.00198	12.3617	77.2644	751.248
7,13,15-Abietatrienoic acid (%)	AT414	4	2852707	2	0.36781	0.69324	1974	1.01844	-0.028123	0.48721	0.4869	0.20141	0.28227	0.59647	101	0.00711	3.27679	0.13744	133.326
Dipentene	CG3460	3	7602160	1	0.13932	0.70975	2021	1.01844	NaN	NaN	NaN	NaN	NaN	NaN	106	0.00124	0.41631	0.16131	160.182
8,51-Dihydro pimaric acid	CT300	2	4679610	2	0.34752	0.7073	2014	1.01846	-0.055937	0.68586	0.40957	0.07728	0.01271	0.91046	106	0.00676	4.4759e-06	0.44759	207.469
Levopimaric acid	CG2429	1	9273299	1	0.2057	0.65114	1854	1.0185	NaN	NaN	NaN	NaN	NaN	NaN	106	0.00199	1.3894e-05	1.38939	323.008
W0	AG1199	3	27198816	1	0.12157	0.72807	2073	1.01853	NaN	NaN	NaN	NaN	NaN	NaN	106	0.00118	0.00279	0.00762	-191.78
Levopimaric acid	GT2589	2	7482182	1	0.12125	0.72844	2074	1.01855	NaN	NaN	NaN	NaN	NaN	NaN	102	0.00123	1.3894e-05	1.38939	323.008
Cycloisolongifolene	AC1696	1	5562502	2	0.31934	0.7274	2071	1.01857	0.03822	0.31053	0.57866	0.34627	0.28767	0.59297	102	0.00581	0.1558	0.11843	163.128
8,52-Dihydro pimaric acid	CT1030	1	4430055	2	0.34547	0.7088	2018	1.01859	-0.059606	0.3405	0.56097	0.45618	0.42591	0.51563	99	0.00692	4.4759e-06	0.44759	207.469
Palustric acid	CT241	2	4679573	2	0.32573	0.72285	2058	1.01859	-0.71422	0.47715	0.49151	-2.7287	0.1495	0.69994	96	0.00691	12.3617	77.2644	751.248
Pimaric acid	CG604	3	11414308	2	0.34889	0.70635	2011	1.01861	0.05375	0.69385	0.4069	0.06521	0.01435	0.90491	104	0.00649	0.08149	0.20473	156.612
α-Pinene	GT3554	3	8341160	2	0.34434	0.70953	2020	1.01863	-0.85965	0.32473	0.57007	3.47123	0.22292	0.63786	106	0.00662	17.1588	21.1734	680.444
Mercusic acid	CG869	4	4980568	1	0.15459	0.69514	1979	1.01865	NaN	NaN	NaN	NaN	NaN	NaN	94	0.00194	1.4291e-06	0.14291	91.0217
Neoabietic acid	GT309	1	2973508	2	0.34641	0.70814	2016	1.01865	0.0611	0.00843	0.92705	-5.145	0.67744	0.4126	99	0.00754	0.0003814	38.1402	660.874
8,46-Dihydro pimaric acid	CT960	2	6470320	1	0.20615	0.65092	1853	1.01871	NaN	NaN	NaN	NaN	NaN	NaN	94	0.00212	4.4759e-06	0.44759	207.469
β-Pinene	AG29	1	157104	2	0.36647	0.69413	1976	1.01871	0.25283	0.3117	0.57792	-1.6323	0.46423	0.49728	104	0.00704	3.39476	12.1971	573.878
cymene	CT1308	2	7473491	1	0.14415	0.70502	2007	1.01871	NaN	NaN	NaN	NaN	NaN	NaN	103	0.00129	3.5108e-06	0.35108	182.695
8,55-Dihydro pimaric acid	CG615	2	3376157	1	0.12608	0.7233	2059	1.01873	NaN	NaN	NaN	NaN	NaN	NaN	103	0.00131	4.4759e-06	0.44759	207.469
Myrcene	CT960	2	6470320	1	0.15415	0.69555	1980	1.01873	NaN	NaN	NaN	NaN	NaN	NaN	94	0.00163	1.1383e-05	1.13834	302.68
Myrcene	CG4215	3	9124976	1	0.12175	0.72789	2072	1.01876	NaN	NaN	NaN	NaN	NaN	NaN	104	0.00118	1.1383e-05	1.13834	302.68
pimanthrene	CG350	2	5058124	1	0.1566	0.69315	1973	1.01882	NaN	NaN	NaN	NaN	NaN	NaN	106	0.00146	1.2895e-06	0.12895	80.5356
Pimaric acid	CT815	3	23999118	1	0.14342	0.7058	2009	1.01883	NaN	NaN	NaN	NaN	NaN	NaN	96	0.00137	0.08149	0.20473	156.612
6,8,11,54-Abietatetraenoic acid (%)	CT2362	1	9084979	1	0.12235	0.72724	2070	1.01884	NaN	NaN	NaN	NaN	NaN	NaN	106	0.00119	2.4246e-06	0.24246	144.938
8,56-Dihydro pimaric acid	AT641	2	4180789	2	0.32293	0.72479	2063	1.01885	-0.061191	0.64525	0.42376	0.01434	0.00088542	0.97632	105	0.00622	4.4759e-06	0.44759	207.469
7,13,15-Abietatrienoic acid	AC3489	3	7602186	1	0.14115	0.70793	2015	1.01886	NaN	NaN	NaN	NaN	NaN	NaN	107	0.00126	4.6197e-06	0.46197	210.695
Neoabietic acid	CT1206	2	7473327	1	0.20635	0.65068	1852	1.01888	NaN	NaN	NaN	NaN	NaN	NaN	101	0.00212	0.0003814	38.1402	660.874
Cymene	AT214	3	17184237	2	0.35828	0.69988	1992	1.0189	-0.049002	0.44967	0.50423	-0.28824	0.23102	0.63195	96	0.00679	3.5108e-06	0.35108	182.695
W0	AT740	4	4980478	1	0.15502	0.69462	1977	1.01892	NaN	NaN	NaN	NaN	NaN	NaN	106	0.0015	0.00279	0.00762	-191.78
pimaric acid	CT1806	2	7480688	1	0.13969	0.70938	2019	1.01892	NaN	NaN	NaN	NaN	NaN	NaN	106	0.0013	0.08149	0.20473	156.612
Elliotinoic acid	CG604	3	11414308	2	0.32333	0.72451	2062	1.01895	-0.0026537	0.00109	0.97372	0.54598	0.63416	0.42778	104	0.00608	0.33821	0.26178	207.94
WP	CT2362	1	9084979	1	0.1454	0.70378	2003	1.01895	NaN	NaN	NaN	NaN	NaN	NaN	106	0.00144	0.39405	3.77044	431.055
15-Hydroxyl hydrogen abietic acid	GT4243	3	9125023	1	0.15464	0.69503	1978	1.019	NaN	NaN	NaN	NaN	NaN	NaN	100	0.00153	3.27679	0.13744	133.326
WP	AT414	4	2852707	2	0.32577	0.72279	2057	1.019	-0.094733	0.21023	0.64764	-1.2987	0.42383	0.51662	101	0.0065	0.39405	3.77044	431.055
Myrcene	AT383	3	9598936	1	0.14039	0.70874	2017	1.01901	NaN	NaN	NaN	NaN	NaN	NaN	100	0.00137	1.1383e-05	1.13834	302.68
Isopimaric acid	AC3489	3	7602186	1	0.15679	0.69296	1972	1.01906	NaN	NaN	NaN	NaN	NaN	NaN	107	0.00153	16.1395	64.044	724.83
48-Hydroxyl hydrogen abietic acid	AT607	1	4175293	1	0.14279	0.70633	2010	1.01908	NaN	NaN	NaN	NaN	NaN	NaN	105	0.00135	3.8169e-06	0.38169	191.221
W0	AG785	3	23329881	1	0.14427	0.70493	2006	1.01909	NaN	NaN	NaN	NaN	NaN	NaN	100	0.00143	0.00279	0.00762	-191.78
pimaric acid	CT411	2	5821159	1	0.15713	0.6927	1971	1.01919	NaN	NaN	NaN	NaN	NaN	NaN	101	0.00148	0.08149	0.20473	156.612
7,13,57-Abietatrienoic acid (%)	CT1185	2	7473076	1	0.15786	0.692	1969	1.0192	NaN	NaN	NaN	NaN	NaN	NaN	104	0.00142	4.6197e-06	0.46197	210.695
Isopimaric acid	CG483	1	3206090	2	0.3206	0.72647	2067	1.01924	-0.66563	0.39069	0.53339	-3.7222	0.18901	0.6647	105	0.00648	16.1395	64.044	724.83
Dipentene	AT1440	3	27199404	1	0.12239	0.72719	2069	1.01926	NaN	NaN	NaN	NaN	NaN	NaN	106	0.00109	0.41631	0.16131	160.182
pimanthrene	AG1856	2	7480880	1	0.14337	0.70578	2008	1.0193	NaN	NaN	NaN	NaN	NaN	NaN	104	0.00141	1.2895e-06	0.12895	80.5356
7,13,50-Abietatrienoic acid (%)	AT1766	1	8366368	2	0.4318	0.65064	1851	1.01937	0.08788	0.72377	0.3971	0.02468	0.01035	0.9192	100	0.0078	4.6197e-06	0.46197	210.695
Elliotinoic acid	AT1440	3	27199404	1	0.20721	0.64995	1849	1.01939	NaN	NaN	NaN	NaN	NaN	NaN	106	0.00195	0.33821	0.26178	207.94
α-Pinene	AG653	1	4429897	1	0.12529	0.72412	2060	1.01939	NaN	NaN	NaN	NaN	NaN	NaN	105	0.00137	17.1588	21.1734	680.444
7,13,15-Abietatrienoic acid	GT3554	3	8341160	2	0.35159	0.70444	2004	1.0194	0.09673	0.37693	0.54066	-0.30594	0.19133	0.66276	106	0.00632	4.6197e-06	0.46197	210.695
Neoabietic acid	GT134	1	1947984	1	0.20762	0.64963	1848	1.01944	NaN	NaN	NaN	NaN	NaN	NaN	105	0.00201	0.0003814	38.1402	660.874
Pimarinal	GT1586	3	12965736	1	0.12491	0.72451	2061	1.01945	NaN	NaN	NaN	NaN	NaN	NaN	106	0.00119	0.02848	0.07778	56.1712
α-Pinene	CT2123	1	8510027	1	0.20849	0.64894	1846	1.01946	NaN	NaN	NaN	NaN	NaN	NaN	106	0.00225	17.1588	21.1734	680.444
pimaric acid	CG203	1	2914171	1	0.12356	0.72593	2065	1.01947	NaN	NaN	NaN	NaN	NaN	NaN	107	0.00115	0.08149	0.20473	156.612
Isopimaric acid	CT377	2	5821096	2	0.32187	0.7256	2064	1.0195	0.58037	0.42921	0.514	-3.7615	0.19525	0.65961	100	0.00724	16.1395	64.044	724.83
Cymene	AC3489	3	7602186	1	0.14427	0.70487	2005	1.01951	NaN	NaN	NaN	NaN	NaN	NaN	107	0.00128	3.5108e-06	0.35108	182.695
Elliotinoic acid	CT377	2	5821096	2	0.43375	0.64938	1847	1.0196	0.06192	0.82408	0.36634	-0.09036	0.01894	0.89083	100	0.00819	0.33821	0.26178	207.94
cymene	GT309	1	2973508	2	0.32079	0.72639	2066	1.01962	0.04008	0.39417	0.53167	-0.28341	0.22331	0.63765	99	0.00577	3.5108e-06	0.35108	182.695
WP	AT740	4	4980478	1	0.15713	0.69266	1970	1.01965	NaN	NaN	NaN	NaN	NaN	NaN	106	0.0015	0.39405	3.77044	431.055
Dehydroabietic acid	AG398	1	3205262	1	0.12249	0.72719	2068	1.01975	NaN	NaN	NaN	NaN	NaN	NaN	93	0.00095625	9.64544	0.40748	501.889
Dipentene	CT377	2	5821096	2	0.43194	0.65054	1850	1.01977	0.04747	0.86389	0.35506	0.04811	0.0078	0.92983	100	0.00788	0.41631	0.16131	160.182
Palustric acid	CG615	2	3376157	1	0.20868	0.64882	1845	1.01983	NaN	NaN	NaN	NaN	NaN	NaN	103	0.00201	12.3617	77.2644	751.248
Isopimaric acid	AG785	3	23329881	1	0.20878	0.64878	1844	1.02032	NaN	NaN	NaN	NaN	NaN	NaN	100	0.00228	16.1395	64.044	724.83
7-Hydroxyl hydrogen abietic acid	AT2966	3	7428361	1	0.25039	0.61793	1756	1.0205	NaN	NaN	NaN	NaN	NaN	NaN	104	0.00237	3.8169e-06	0.38169	191.221
Dehydroabietic acid	AG785	3	23329881	1	0.25088	0.61763	1755	1.02059	NaN	NaN	NaN	NaN	NaN	NaN	100	0.0015	9.64544	0.40748	501.889
Pimaric acid	GT4243	3	9125023	1	0.2094	0.6483	1842	1.02067	NaN	NaN	NaN	NaN	NaN	NaN	100	0.00278	0.08149	0.20473	156.612
cymene	CT522	1	3706018	1	0.20884	0.64867	1843	1.0207	NaN	NaN	NaN	NaN	NaN	NaN	106	0.00186	3.5108e-06	0.35108	182.695
β-Pinene	AG1199	3	27198816	1	0.25153	0.6171	1753	1.02087	NaN	NaN	NaN	NaN	NaN	NaN	106	0.00247	3.39476	12.1971	573.878
β-Pinene	AG2249	1	9029842	1	0.251	0.61749	1754	1.02094	NaN	NaN	NaN	NaN	NaN	NaN	105	0.00247	3.39476	12.1971	573.878
Sandaracopimaric acid	CT522	1	3706018	1	0.25189	0.61685	1752	1.02104	NaN	NaN	NaN	NaN	NaN	NaN	106	0.0024	0.04733	0.21446	150.804
6,8,11,49-Abietatetraenoic acid (%)	CT2096	1	8367944	1	0.20952	0.64823	1841	1.02111	NaN	NaN	NaN	NaN	NaN	NaN	97	0.00214	2.4246e-06	0.24246	144.938
pimaric acid	CT2123	1	8510027	1	0.21249	0.64582	1834	1.0212	NaN	NaN	NaN	NaN	NaN	NaN	106	0.00197	0.08149	0.20473	156.612
pimanthrene	AG2280	1	9084948	1	0.2097	0.64801	1840	1.02132	NaN	NaN	NaN	NaN	NaN	NaN	104	0.00198	1.2895e-06	0.12895	80.5356
Elliotinoic acid	AT641	2	4180789	2	0.48581	0.61667	1751	1.02133	0.01148	0.02573	0.8729	0.44526	0.91654	0.34074	105	0.00985	0.33821	0.26178	207.94
Sandaracopimaric acid	CT815	3	23999118	1	4.28944	0.04121	117	1.02144	NaN	NaN	NaN	NaN	NaN	NaN	96	0.04147	0.04733	0.21446	150.804
Abietic acid	CG1323	3	11895612	1	4.29457	0.04086	116	1.0215	NaN	NaN	NaN	NaN	NaN	NaN	104	0.04137	7.88621	9.20765	599.795
β-Pinene	AT740	4	4980478	1	0.20995	0.6478	1839	1.02154	NaN	NaN	NaN	NaN	NaN	NaN	106	0.00206	3.39476	12.1971	573.878
Neoabietic acid	AG398	1	3205262	1	0.21059	0.64745	1838	1.02155	NaN	NaN	NaN	NaN	NaN	NaN	93	0.00248	0.0003814	38.1402	660.874
7-Hydroxyl hydrogen abietic acid	CT105	4	6612098	2	0.43948	0.64573	1833	1.02161	0.01068	0.02372	0.87793	0.33456	0.82407	0.36639	98	0.0084	3.8169e-06	0.38169	191.221
Palustric acid	AC139	1	2914066	1	0.25231	0.61656	1750	1.02173	NaN	NaN	NaN	NaN	NaN	NaN	106	0.00238	12.3617	77.2644	751.248
dehydroabietic acid	CT1185	2	7473076	1	0.21612	0.64305	1825	1.02183	NaN	NaN	NaN	NaN	NaN	NaN	104	0.00216	8.41082	13.0568	583.503
7-Hydroxyl hydrogen abietic acid	AT740	4	4980478	1	0.21062	0.64728	1837	1.02184	NaN	NaN	NaN	NaN	NaN	NaN	106	0.00199	3.8169e-06	0.38169	191.221
Elliotinoic acid	AG698	2	6041506	1	4.87062	0.0296	84	1.0219	NaN	NaN	NaN	NaN	NaN	NaN	106	0.0458	0.33821	0.26178	207.94
pimarinal	GT1589	1	5353655	1	0.222	0.63855	1812	1.02196	NaN	NaN	NaN	NaN	NaN	NaN	106	0.00212	0.02848	0.07778	56.1712
Pimarinal	AG2696	3	6733476	1	0.2128	0.64561	1832	1.02198	NaN	NaN	NaN	NaN	NaN	NaN	103	0.00206	0.02848	0.07778	56.1712
Dehydroabietic acid	CT114	2	4180603	2	0.44077	0.64492	1830	1.022	0.26688	0.03718	0.84753	3.95004	0.87328	0.35255	97	0.00529	9.64544	0.40748	501.889
Levopimaric acid	GT225	1	2915242	1	0.21099	0.64704	1836	1.02201	NaN	NaN	NaN	NaN	NaN	NaN	101	0.00216	1.3894e-05	1.38939	323.008
Cycloisolongifolene	CG483	1	3206090	2	0.44997	0.63896	1813	1.02205	-0.057346	0.79118	0.37592	-0.15151	0.06275	0.80273	105	0.00814	0.1558	0.11843	163.128
6,8,11,13-Abietatetraenoic acid	CG3460	3	7602160	1	0.21314	0.64532	1831	1.02208	NaN	NaN	NaN	NaN	NaN	NaN	106	0.00209	2.4246e-06	0.24246	144.938
Cycloisolongifolene	CT960	2	6470320	1	0.22254	0.63828	1811	1.02209	NaN	NaN	NaN	NaN	NaN	NaN	94	0.00238	0.1558	0.11843	163.128
β-Pinene	CG869	4	4980568	1	0.22111	0.63936	1814	1.02213	NaN	NaN	NaN	NaN	NaN	NaN	94	0.00246	3.39476	12.1971	573.878
Palustric acid	CT585	4	3895510	1	0.22284	0.63799	1810	1.02219	NaN	NaN	NaN	NaN	NaN	NaN	99	0.00217	12.3617	77.2644	751.248
dehydroabietic acid	CT522	1	3706018	1	0.21123	0.64681	1835	1.02221	NaN	NaN	NaN	NaN	NaN	NaN	106	0.00205	8.41082	13.0568	583.503
cymene	GT2589	2	7482182	1	0.21537	0.64364	1826	1.02221	NaN	NaN	NaN	NaN	NaN	NaN	102	0.00193	3.5108e-06	0.35108	182.695
Elliotinoic acid	AT740	4	4980478	1	0.25239	0.6165	1749	1.02221	NaN	NaN	NaN	NaN	NaN	NaN	106	0.00238	0.33821	0.26178	207.94
Cymene	CG3460	3	7602160	1	0.21394	0.64471	1829	1.02223	NaN	NaN	NaN	NaN	NaN	NaN	106	0.0019	3.5108e-06	0.35108	182.695
Elliotinoic acid	CG1760	3	27199765	1	0.21631	0.64297	1824	1.02227	NaN	NaN	NaN	NaN	NaN	NaN	98	0.00217	0.33821	0.26178	207.94
DBH	CT114	2	4180603	2	0.48903	0.61484	1744	1.02238	1.3863	0.97805	0.32533	1.25936	0.09313	0.76094	97	0.01036	0.00015019	15.0191	565.815
Dehydroabietic acid	AT2966	3	7428361	1	0.25274	0.61628	1748	1.02243	NaN	NaN	NaN	NaN	NaN	NaN	104	0.00153	9.64544	0.40748	501.889
Pimanthrene	CG1885	3	17184120	1	0.22305	0.63781	1809	1.02247	NaN	NaN	NaN	NaN	NaN	NaN	101	0.00214	1.2895e-06	0.12895	80.5356
pimaric acid	GT2589	2	7482182	1	0.21641	0.64285	1823	1.02264	NaN	NaN	NaN	NaN	NaN	NaN	102	0.00202	0.08149	0.20473	156.612
β-Pinene	CT411	2	5821159	1	0.21407	0.64465	1828	1.02269	NaN	NaN	NaN	NaN	NaN	NaN	101	0.00211	3.39476	12.1971	573.878
dehydroabietic acid	CG2016	2	7481522	1	0.2591	0.61191	1735	1.02279	NaN	NaN	NaN	NaN	NaN	NaN	102	0.00261	8.41082	13.0568	583.503
Elliotinoic acid	CT837	1	4429927	1	0.26324	0.6091	1727	1.02281	NaN	NaN	NaN	NaN	NaN	NaN	100	0.0025	0.33821	0.26178	207.94
dehydroabietic acid	CT2123	1	8510027	1	0.25287	0.61617	1747	1.02284	NaN	NaN	NaN	NaN	NaN	NaN	106	0.00245	8.41082	13.0568	583.503
Sandaracopimaric acid	AG653	1	4429897	1	0.26104	0.61055	1731	1.02287	NaN	NaN	NaN	NaN	NaN	NaN	105	0.0025	0.04733	0.21446	150.804
Sandaracopimaric acid	CT114	2	4180603	2	0.44489	0.6423	1821	1.02288	-0.16455	0.88955	0.34812	-0.15953	0.07583	0.78366	97	0.00899	0.04733	0.21446	150.804
Levopimaric acid	AG2696	3	6733476	1	0.24238	0.62361	1768	1.02289	NaN	NaN	NaN	NaN	NaN	NaN	103	0.00236	1.3894e-05	1.38939	323.008
pimarinal	AT607	1	4175293	1	0.21748	0.64199	1820	1.02295	NaN	NaN	NaN	NaN	NaN	NaN	105	0.0021	0.02848	0.07778	56.1712
Circumference	CT114	2	4180603	2	0.48903	0.61484	1743	1.02297	4.35298	0.97805	0.32533	3.95439	0.09313	0.76094	97	0.01036	0.00148	148.083	799.236
7,13,15-Abietatrienoic acid (%)	CG1216	4	11329241	2	0.47667	0.62225	1764	1.02297	-0.050441	0.53392	0.46667	-0.42942	0.39071	0.53335	107	0.00854	4.6197e-06	0.46197	210.695
Cycloisolongifolene	CG1516	1	5353319	1	0.22306	0.63778	1808	1.02299	NaN	NaN	NaN	NaN	NaN	NaN	103	0.00205	0.1558	0.11843	163.128
Sandaracopimaric acid	CT1206	2	7473327	1	0.26255	0.60956	1728	1.02299	NaN	NaN	NaN	NaN	NaN	NaN	101	0.00253	0.04733	0.21446	150.804
Palustric acid	AG2696	3	6733476	1	0.21652	0.64275	1822	1.02304	NaN	NaN	NaN	NaN	NaN	NaN	103	0.00212	12.3617	77.2644	751.248
Circumference	CG4215	3	9124976	1	0.25935	0.61171	1734	1.02304	NaN	NaN	NaN	NaN	NaN	NaN	104	0.00254	0.00148	148.083	799.236
6,8,11,13-Abietatetraenoic acid	GT1286	3	11414423	2	0.47622	0.62265	1765	1.02305	0.0539	0.94874	0.33259	0.0097	0.00269	0.95874	99	0.00948	2.4246e-06	0.24246	144.938
Isopimaric acid	AG2922	2	3173529	1	0.25398	0.61561	1745	1.02308	NaN	NaN	NaN	NaN	NaN	NaN	90	0.00281	16.1395	64.044	724.83
abietic acid	AG2901	2	3173329	1	0.25321	0.61597	1746	1.02309	NaN	NaN	NaN	NaN	NaN	NaN	103	0.00253	7.88621	9.20765	599.795
WP	GT2174	1	9024005	1	0.25536	0.61456	1742	1.02309	NaN	NaN	NaN	NaN	NaN	NaN	96	0.00267	0.39405	3.77044	431.055
cymene	CT1185	2	7473076	1	0.26345	0.60892	1726	1.0231	NaN	NaN	NaN	NaN	NaN	NaN	104	0.00235	3.5108e-06	0.35108	182.695
Elliotinoic acid	GT1286	3	11414423	2	0.47501	0.62339	1767	1.02311	0.00377	0.00286	0.95744	-0.20927	0.91616	0.34099	99	0.00905	0.33821	0.26178	207.94
Dipentene	AG3083	2	4180573	1	0.21414	0.64462	1827	1.02321	NaN	NaN	NaN	NaN	NaN	NaN	99	0.00193	0.41631	0.16131	160.182
pimaric acid	CT585	4	3895510	1	0.24561	0.62136	1761	1.02325	NaN	NaN	NaN	NaN	NaN	NaN	99	0.00229	0.08149	0.20473	156.612
Sandaracopimaric acid	CT585	4	3895510	1	0.2446	0.62207	1763	1.02326	NaN	NaN	NaN	NaN	NaN	NaN	99	0.0024	0.04733	0.21446	150.804
Neoabietic acid	AG2922	2	3173529	1	0.21836	0.64151	1818	1.02331	NaN	NaN	NaN	NaN	NaN	NaN	90	0.00247	0.0003814	38.1402	660.874
Pimanthrene	GT3554	3	8341160	2	0.4752	0.62317	1766	1.02333	0.06617	0.63204	0.42851	-0.14579	0.15565	0.69404	106	0.00885	1.2895e-06	0.12895	80.5356
Sandaracopimaric acid	AG856	3	27040373	1	0.21764	0.64188	1819	1.02334	NaN	NaN	NaN	NaN	NaN	NaN	104	0.00208	0.04733	0.21446	150.804
Pimaric acid	AT214	3	17184237	2	0.45216	0.6377	1807	1.02343	-0.05797	0.88433	0.34956	-0.048079	0.00936	0.92315	96	0.0103	0.08149	0.20473	156.612
WP	AT1440	3	27199404	1	0.26103	0.61054	1730	1.02345	NaN	NaN	NaN	NaN	NaN	NaN	106	0.00249	0.39405	3.77044	431.055
α-Pinene	CG1323	3	11895612	1	0.24484	0.62184	1762	1.02346	NaN	NaN	NaN	NaN	NaN	NaN	104	0.00265	17.1588	21.1734	680.444
dehydroabietic acid	AG398	1	3205262	1	0.26383	0.6088	1725	1.02349	NaN	NaN	NaN	NaN	NaN	NaN	93	0.00341	8.41082	13.0568	583.503
Levopimaric acid	CT837	1	4429927	1	0.25542	0.61447	1741	1.02353	NaN	NaN	NaN	NaN	NaN	NaN	100	0.00251	1.3894e-05	1.38939	323.008
dehydroabietic acid	CT114	2	4180603	2	0.49193	0.61308	1737	1.02356	-1.3177	0.88416	0.34958	-2.9189	0.27975	0.59817	97	0.00996	8.41082	13.0568	583.503
Cycloisilongifolene	AT487	3	18361979	1	0.2599	0.61132	1732	1.02357	NaN	NaN	NaN	NaN	NaN	NaN	105	0.00235	0.1558	0.11843	163.128
Dipentene	CT1806	2	7480688	1	0.25574	0.61418	1740	1.02363	NaN	NaN	NaN	NaN	NaN	NaN	106	0.00229	0.41631	0.16131	160.182
DBH	CG4215	3	9124976	1	0.25935	0.61171	1733	1.02363	NaN	NaN	NaN	NaN	NaN	NaN	104	0.00254	0.00015019	15.0191	565.815
Isopimaric acid	AT3440	3	7429527	1	0.26139	0.61032	1729	1.02367	NaN	NaN	NaN	NaN	NaN	NaN	104	0.00271	16.1395	64.044	724.83
Dehydroabietic acid	AT3440	3	7429527	1	0.25675	0.6135	1738	1.02368	NaN	NaN	NaN	NaN	NaN	NaN	104	0.00153	9.64544	0.40748	501.889
Mercusic acid	CG3460	3	7602160	1	0.24705	0.62025	1757	1.02375	NaN	NaN	NaN	NaN	NaN	NaN	106	0.00233	1.4291e-06	0.14291	91.0217
6,8,11,48-Abietatetraenoic acid (%)	GT2174	1	9024005	1	0.21833	0.64145	1817	1.02378	NaN	NaN	NaN	NaN	NaN	NaN	96	0.00224	2.4246e-06	0.24246	144.938
W0	CT1308	2	7473491	1	0.24556	0.62134	1760	1.0238	NaN	NaN	NaN	NaN	NaN	NaN	103	0.00242	0.00279	0.00762	-191.78
Myrcene	CG1885	3	17184120	1	0.22336	0.63758	1806	1.0238	NaN	NaN	NaN	NaN	NaN	NaN	101	0.0022	1.1383e-05	1.13834	302.68
Dehydroabietic acid	AG793	2	6425970	2	0.44708	0.64082	1815	1.0239	0.08491	0.43245	0.51237	-2.7872	0.48321	0.48865	103	0.00535	9.64544	0.40748	501.889
Sandaracopimaric acid	AG3083	2	4180573	1	0.24599	0.62108	1759	1.02395	NaN	NaN	NaN	NaN	NaN	NaN	99	0.00243	0.04733	0.21446	150.804
pimanthrene	GT134	1	1947984	1	0.21848	0.64123	1816	1.02399	NaN	NaN	NaN	NaN	NaN	NaN	105	0.00203	1.2895e-06	0.12895	80.5356
Cycloisolongifolene	AG3083	2	4180573	1	0.26375	0.60877	1724	1.02403	NaN	NaN	NaN	NaN	NaN	NaN	99	0.00246	0.1558	0.11843	163.128
7-Hydroxyl hydrogen abietic acid	GT3554	3	8341160	2	0.49172	0.61306	1736	1.02412	0.1329	0.86121	0.35566	-0.10028	0.02488	0.87499	106	0.00928	3.8169e-06	0.38169	191.221
45-Hydroxyl hydrogen abietic acid	GT1131	1	4490461	1	0.22346	0.63744	1805	1.02414	NaN	NaN	NaN	NaN	NaN	NaN	106	0.00211	3.8169e-06	0.38169	191.221
Dehydroabietic acid	AT1440	3	27199404	1	0.25578	0.61415	1739	1.02417	NaN	NaN	NaN	NaN	NaN	NaN	106	0.00153	9.64544	0.40748	501.889
Myrcene	GT3554	3	8341160	2	0.47892	0.62088	1758	1.0242	0.17618	0.50749	0.4779	-0.56618	0.26594	0.60722	106	0.00919	1.1383e-05	1.13834	302.68
44-Hydroxyl hydrogen abietic acid	CT241	2	4679573	2	0.49924	0.60868	1723	1.02448	-0.054095	0.64554	0.42385	-0.2523	0.32047	0.57275	96	0.01459	3.8169e-06	0.38169	191.221
Palustric acid	AG698	2	6041506	1	0.22358	0.63735	1804	1.02456	NaN	NaN	NaN	NaN	NaN	NaN	106	0.00215	12.3617	77.2644	751.248
7,13,15-Abietatrienoic acid	GT4243	3	9125023	1	0.26418	0.60847	1722	1.02472	NaN	NaN	NaN	NaN	NaN	NaN	100	0.00239	4.6197e-06	0.46197	210.695
Palustric acid	CG1016	3	27198692	1	0.22375	0.63726	1803	1.02499	NaN	NaN	NaN	NaN	NaN	NaN	103	0.00216	12.3617	77.2644	751.248
β-Pinene	AG3079	2	4177515	1	0.22431	0.63691	1802	1.02499	NaN	NaN	NaN	NaN	NaN	NaN	97	0.00263	3.39476	12.1971	573.878
DBH	CG1516	1	5353319	1	0.26435	0.60832	1721	1.02506	NaN	NaN	NaN	NaN	NaN	NaN	103	0.00262	0.00015019	15.0191	565.815
7-Hydroxyl hydrogen abietic acid	CG1016	3	27198692	1	0.22692	0.63489	1796	1.02516	NaN	NaN	NaN	NaN	NaN	NaN	103	0.00215	3.8169e-06	0.38169	191.221
pimarinal	CG915	4	6401332	2	0.47164	0.62537	1769	1.0252	0.02366	0.43008	0.51347	-0.054494	0.39309	0.53212	106	0.00906	0.02848	0.07778	56.1712
Pimaric acid	AG856	3	27040373	1	4.91188	0.02899	82	1.02526	NaN	NaN	NaN	NaN	NaN	NaN	104	0.04563	0.08149	0.20473	156.612
Camphene	AG1785	3	17184071	1	0.22726	0.63463	1795	1.02531	NaN	NaN	NaN	NaN	NaN	NaN	104	0.00213	0.00553	0.06243	10.3647
abietic acid	AG1156	4	6612185	1	4.3209	0.04066	115	1.02534	NaN	NaN	NaN	NaN	NaN	NaN	91	0.04893	7.88621	9.20765	599.795
camphene	AG2160	1	9023947	1	0.22442	0.63679	1801	1.02537	NaN	NaN	NaN	NaN	NaN	NaN	100	0.00211	0.00553	0.06243	10.3647
β-Pinene	AG785	3	23329881	1	0.22814	0.63402	1793	1.02546	NaN	NaN	NaN	NaN	NaN	NaN	100	0.00225	3.39476	12.1971	573.878
β-Pinene	AG3859	2	7473644	2	0.45823	0.63372	1792	1.02555	-0.10156	0.06312	0.80215	-3.6046	0.83973	0.36168	107	0.00877	3.39476	12.1971	573.878
Camphene	GT1286	3	11414423	2	0.455	0.63587	1798	1.0256	-0.0047296	0.02673	0.87048	-0.091293	0.90792	0.34316	99	0.00851	0.00553	0.06243	10.3647
Circumference	CG1516	1	5353319	1	0.26435	0.60832	1720	1.02566	NaN	NaN	NaN	NaN	NaN	NaN	103	0.00262	0.00148	148.083	799.236
7,13,15-Abietatrienoic acid	GT1286	3	11414423	2	0.45712	0.63454	1794	1.02573	0.05277	0.47731	0.49138	-0.14886	0.33287	0.56538	99	0.00835	4.6197e-06	0.46197	210.695
DBH	GT134	1	1947984	1	0.23735	0.6272	1773	1.02588	NaN	NaN	NaN	NaN	NaN	NaN	105	0.00229	0.00015019	15.0191	565.815
Camphene	AT383	3	9598936	1	0.22494	0.6364	1799	1.02588	NaN	NaN	NaN	NaN	NaN	NaN	100	0.0021	0.00553	0.06243	10.3647
pimaric acid	AG2922	2	3173529	1	0.22464	0.63676	1800	1.02589	NaN	NaN	NaN	NaN	NaN	NaN	90	0.00303	0.08149	0.20473	156.612
β-Pinene	CT2362	1	9084979	1	0.22578	0.6357	1797	1.02589	NaN	NaN	NaN	NaN	NaN	NaN	106	0.0022	3.39476	12.1971	573.878
DBH	CT1206	2	7473327	1	0.2287	0.63359	1791	1.02591	NaN	NaN	NaN	NaN	NaN	NaN	101	0.00231	0.00015019	15.0191	565.815
Levopimaric acid	AG1895	2	7481006	1	0.23874	0.62624	1770	1.02604	NaN	NaN	NaN	NaN	NaN	NaN	101	0.00243	1.3894e-05	1.38939	323.008
15-Hydroxyl hydrogen abietic acid	AG2748	3	7410038	1	0.23522	0.62878	1777	1.02615	NaN	NaN	NaN	NaN	NaN	NaN	103	0.00229	3.27679	0.13744	133.326
cymene	CT411	2	5821159	1	0.26448	0.60826	1719	1.02615	NaN	NaN	NaN	NaN	NaN	NaN	101	0.00236	3.5108e-06	0.35108	182.695
pimanthrene	CT2362	1	9084979	1	0.2326	0.63066	1782	1.02633	NaN	NaN	NaN	NaN	NaN	NaN	106	0.00216	1.2895e-06	0.12895	80.5356
pimanthrene	AG2922	2	3173529	1	0.23672	0.62785	1774	1.02636	NaN	NaN	NaN	NaN	NaN	NaN	90	0.00321	1.2895e-06	0.12895	80.5356
Circumference	GT134	1	1947984	1	0.23735	0.6272	1772	1.02646	NaN	NaN	NaN	NaN	NaN	NaN	105	0.00229	0.00148	148.083	799.236
7-Hydroxyl hydrogen abietic acid	GT1586	3	12965736	1	0.23586	0.62827	1775	1.02647	NaN	NaN	NaN	NaN	NaN	NaN	106	0.00222	3.8169e-06	0.38169	191.221
Circumference	CT1206	2	7473327	1	0.2287	0.63359	1790	1.02649	NaN	NaN	NaN	NaN	NaN	NaN	101	0.00231	0.00148	148.083	799.236
cymene	CG615	2	3376157	1	0.23538	0.62866	1776	1.02653	NaN	NaN	NaN	NaN	NaN	NaN	103	0.00211	3.5108e-06	0.35108	182.695
Cycloisilongifolene	CT585	4	3895510	1	0.23299	0.63045	1781	1.02656	NaN	NaN	NaN	NaN	NaN	NaN	99	0.00212	0.1558	0.11843	163.128
Pimarinal	AG785	3	23329881	1	0.26462	0.60817	1718	1.0266	NaN	NaN	NaN	NaN	NaN	NaN	100	0.00255	0.02848	0.07778	56.1712
abietic acid	AT241	4	2851075	1	0.26499	0.60791	1717	1.02676	NaN	NaN	NaN	NaN	NaN	NaN	101	0.00269	7.88621	9.20765	599.795
cymene	CT585	4	3895510	1	0.23329	0.63023	1780	1.02678	NaN	NaN	NaN	NaN	NaN	NaN	99	0.00222	3.5108e-06	0.35108	182.695
Myrcene	GT1586	3	12965736	1	0.22882	0.63344	1789	1.02682	NaN	NaN	NaN	NaN	NaN	NaN	106	0.0022	1.1383e-05	1.13834	302.68
camphene	CT377	2	5821096	2	0.46888	0.62717	1771	1.02699	0.02519	0.8897	0.348	0.06029	0.05425	0.81634	100	0.00893	0.00553	0.06243	10.3647
Palustric acid	CT560	4	3895352	2	0.46476	0.62965	1778	1.02699	0.37652	0.15439	0.69522	-8.8637	0.77213	0.38169	106	0.00861	12.3617	77.2644	751.248
Dehydroabietic acid	AG3083	2	4180573	1	0.2302	0.6325	1786	1.02702	NaN	NaN	NaN	NaN	NaN	NaN	99	0.00141	9.64544	0.40748	501.889
β-Pinene	AG698	2	6041506	1	0.23154	0.63144	1783	1.02702	NaN	NaN	NaN	NaN	NaN	NaN	106	0.00222	3.39476	12.1971	573.878
WP	CG1323	3	11895612	1	0.22944	0.63301	1787	1.02727	NaN	NaN	NaN	NaN	NaN	NaN	104	0.00231	0.39405	3.77044	431.055
Pimaric acid	CG1016	3	27198692	1	0.2333	0.63018	1779	1.02727	NaN	NaN	NaN	NaN	NaN	NaN	103	0.00217	0.08149	0.20473	156.612
Levopimaric acid	CT1185	2	7473076	1	0.26497	0.60788	1716	1.0273	NaN	NaN	NaN	NaN	NaN	NaN	104	0.00269	1.3894e-05	1.38939	323.008
Camphene	CT585	4	3895510	1	0.22897	0.63341	1788	1.02734	NaN	NaN	NaN	NaN	NaN	NaN	99	0.00214	0.00553	0.06243	10.3647
7,13,15-Abietatrienoic acid	AG2696	3	6733476	1	0.23072	0.63207	1784	1.02747	NaN	NaN	NaN	NaN	NaN	NaN	103	0.0021	4.6197e-06	0.46197	210.695
pimanthrene	CG615	2	3376157	1	0.23016	0.63248	1785	1.02756	NaN	NaN	NaN	NaN	NaN	NaN	103	0.00227	1.2895e-06	0.12895	80.5356
α-Pinene	AG2748	3	7410038	1	0.27096	0.60388	1704	1.02773	NaN	NaN	NaN	NaN	NaN	NaN	103	0.00269	17.1588	21.1734	680.444
Mercusic acid	AT740	4	4980478	1	0.26502	0.60783	1715	1.02782	NaN	NaN	NaN	NaN	NaN	NaN	106	0.00251	1.4291e-06	0.14291	91.0217
pimaric acid	CT2096	1	8367944	1	4.89601	0.02942	83	1.02793	NaN	NaN	NaN	NaN	NaN	NaN	97	0.04592	0.08149	0.20473	156.612
Abietic acid	AT3440	3	7429527	1	0.26544	0.60757	1714	1.02798	NaN	NaN	NaN	NaN	NaN	NaN	104	0.00265	7.88621	9.20765	599.795
Dehydroabietic acid	AT414	2	5923120	1	0.26576	0.60733	1713	1.02817	NaN	NaN	NaN	NaN	NaN	NaN	106	0.00159	9.64544	0.40748	501.889
β-Pinene	CG1815	4	2846701	1	0.27101	0.60381	1703	1.02821	NaN	NaN	NaN	NaN	NaN	NaN	105	0.00266	3.39476	12.1971	573.878
abietic acid	GT2174	1	9024005	1	0.27225	0.60311	1701	1.02823	NaN	NaN	NaN	NaN	NaN	NaN	96	0.00275	7.88621	9.20765	599.795
Mercusic acid	CT1185	2	7473076	1	0.27149	0.60351	1702	1.02831	NaN	NaN	NaN	NaN	NaN	NaN	104	0.00258	1.4291e-06	0.14291	91.0217
abietic acid	GT1131	1	4490461	1	4.23469	0.04221	119	1.02865	NaN	NaN	NaN	NaN	NaN	NaN	106	0.03956	7.88621	9.20765	599.795
7,13,15-Abietatrienoic acid	GT1586	3	12965736	1	0.26585	0.60727	1712	1.02867	NaN	NaN	NaN	NaN	NaN	NaN	106	0.00238	4.6197e-06	0.46197	210.695
α-Pinene	AT3440	3	7429527	1	0.26956	0.6048	1705	1.02869	NaN	NaN	NaN	NaN	NaN	NaN	104	0.00268	17.1588	21.1734	680.444
camphene	GT225	1	2915242	1	0.27221	0.60307	1700	1.02877	NaN	NaN	NaN	NaN	NaN	NaN	101	0.00257	0.00553	0.06243	10.3647
abietic acid	CT1806	2	7480688	1	0.27252	0.6028	1699	1.02891	NaN	NaN	NaN	NaN	NaN	NaN	106	0.00258	7.88621	9.20765	599.795
7,13,49-Abietatrienoic acid (%)	GT2589	2	7482182	1	0.26618	0.60709	1711	1.02897	NaN	NaN	NaN	NaN	NaN	NaN	102	0.0024	4.6197e-06	0.46197	210.695
8,14-Dihydro pimaric acid	CG4215	3	9124976	1	0.27298	0.60252	1698	1.02904	NaN	NaN	NaN	NaN	NaN	NaN	104	0.00263	4.4759e-06	0.44759	207.469
Sandaracopimaric acid	CG1145	3	11414383	1	0.27345	0.60218	1697	1.02906	NaN	NaN	NaN	NaN	NaN	NaN	106	0.00261	0.04733	0.21446	150.804
Circumference	AG1785	3	17184071	1	0.27394	0.60188	1696	1.02916	NaN	NaN	NaN	NaN	NaN	NaN	104	0.00278	0.00148	148.083	799.236
8,14-Dihydro pimaric acid	CG604	3	11414308	2	0.50321	0.60616	1708	1.02919	0.02377	0.07976	0.77823	0.68255	0.95103	0.33188	104	0.00988	4.4759e-06	0.44759	207.469
Palustric acid	CG4215	3	9124976	1	0.26848	0.60552	1706	1.02931	NaN	NaN	NaN	NaN	NaN	NaN	104	0.00257	12.3617	77.2644	751.248
Neoabietic acid	GT2174	1	9024005	1	4.98586	0.02804	79	1.02932	NaN	NaN	NaN	NaN	NaN	NaN	96	0.05229	0.0003814	38.1402	660.874
43-Hydroxyl hydrogen abietic acid	GT1589	1	5353655	1	0.2678	0.60595	1707	1.02944	NaN	NaN	NaN	NaN	NaN	NaN	106	0.00253	3.8169e-06	0.38169	191.221
7,13,15-Abietatrienoic acid	AT487	3	18361979	1	0.26623	0.60702	1710	1.02945	NaN	NaN	NaN	NaN	NaN	NaN	105	0.00239	4.6197e-06	0.46197	210.695
abietic acid	GT225	1	2915242	1	0.2668	0.60669	1709	1.02949	NaN	NaN	NaN	NaN	NaN	NaN	101	0.00268	7.88621	9.20765	599.795
Cycloisolongifolene	AT641	1	2915078	1	0.27464	0.60146	1694	1.02965	NaN	NaN	NaN	NaN	NaN	NaN	101	0.00252	0.1558	0.11843	163.128
DBH	AG1785	3	17184071	1	0.27394	0.60188	1695	1.02977	NaN	NaN	NaN	NaN	NaN	NaN	104	0.00278	0.00015019	15.0191	565.815
pimanthrene	AG2793	1	9300391	1	0.27483	0.60128	1693	1.02995	NaN	NaN	NaN	NaN	NaN	NaN	105	0.00257	1.2895e-06	0.12895	80.5356
7,13,19-Abietatrienoic acid (%)	AG698	2	6041506	1	5.03813	0.027	76	1.03026	NaN	NaN	NaN	NaN	NaN	NaN	106	0.04515	4.6197e-06	0.46197	210.695
Sandaracopimaric acid	GT1131	1	4490461	1	4.92188	0.02878	81	1.0304	NaN	NaN	NaN	NaN	NaN	NaN	106	0.0472	0.04733	0.21446	150.804
Mercusic acid	CT837	1	4429927	1	0.27499	0.60124	1692	1.03049	NaN	NaN	NaN	NaN	NaN	NaN	100	0.00268	1.4291e-06	0.14291	91.0217
41-Hydroxyl hydrogen abietic acid	AC1696	1	5562502	2	0.51544	0.5989	1685	1.03075	-0.015973	0.03292	0.8564	0.64585	1.02003	0.31508	102	0.00977	3.8169e-06	0.38169	191.221
Pimaric acid	AG1785	3	17184071	1	0.27498	0.60119	1691	1.03102	NaN	NaN	NaN	NaN	NaN	NaN	104	0.00255	0.08149	0.20473	156.612
7,13,48-Abietatrienoic acid (%)	AG2922	2	3173529	1	0.27797	0.59943	1686	1.03105	NaN	NaN	NaN	NaN	NaN	NaN	90	0.0059	4.6197e-06	0.46197	210.695
Levopimaric acid	AG1748	1	8075572	1	0.27854	0.59884	1684	1.03126	NaN	NaN	NaN	NaN	NaN	NaN	105	0.00272	1.3894e-05	1.38939	323.008
pimanthrene	AT740	4	4980478	1	0.27561	0.60075	1689	1.03148	NaN	NaN	NaN	NaN	NaN	NaN	106	0.00257	1.2895e-06	0.12895	80.5356
pimanthrene	AT487	4	2852810	1	0.28052	0.59755	1680	1.03149	NaN	NaN	NaN	NaN	NaN	NaN	105	0.00262	1.2895e-06	0.12895	80.5356
Cycloisolongifolene	AG2901	2	3173329	1	0.27505	0.60116	1690	1.03158	NaN	NaN	NaN	NaN	NaN	NaN	103	0.00249	0.1558	0.11843	163.128
Myrcene	CG604	3	11414308	2	0.52046	0.5959	1675	1.03171	0.08792	0.4289	0.51408	-0.83668	0.5619	0.45531	104	0.01007	1.1383e-05	1.13834	302.68
47-Hydroxyl hydrogen abietic acid	GT2589	2	7482182	1	0.27861	0.59883	1683	1.03185	NaN	NaN	NaN	NaN	NaN	NaN	102	0.00306	3.27679	0.13744	133.326
42-Hydroxyl hydrogen abietic acid	CT2096	1	8367944	1	0.27591	0.60067	1688	1.03196	NaN	NaN	NaN	NaN	NaN	NaN	97	0.00264	3.8169e-06	0.38169	191.221
Mercusic acid	AG2901	2	3173329	1	0.27903	0.59854	1682	1.03197	NaN	NaN	NaN	NaN	NaN	NaN	103	0.00266	1.4291e-06	0.14291	91.0217
cymene	CG2016	2	7481522	1	0.2806	0.59753	1679	1.03206	NaN	NaN	NaN	NaN	NaN	NaN	102	0.00251	3.5108e-06	0.35108	182.695
Mercusic acid	AG1895	2	7481006	1	0.27627	0.60038	1687	1.03207	NaN	NaN	NaN	NaN	NaN	NaN	101	0.00264	1.4291e-06	0.14291	91.0217
Dipentene	AG1785	3	17184071	1	0.27939	0.59829	1681	1.03215	NaN	NaN	NaN	NaN	NaN	NaN	104	0.0025	0.41631	0.16131	160.182
Mercusic acid	AT2966	3	7428361	1	0.28322	0.59581	1674	1.03217	NaN	NaN	NaN	NaN	NaN	NaN	104	0.00281	1.4291e-06	0.14291	91.0217
Camphene	CG3460	3	7602160	1	0.29256	0.58979	1657	1.03222	NaN	NaN	NaN	NaN	NaN	NaN	106	0.00272	0.00553	0.06243	10.3647
7,13,47-Abietatrienoic acid (%)	AC1459	1	4836542	1	0.288	0.5927	1665	1.03233	NaN	NaN	NaN	NaN	NaN	NaN	106	0.00259	4.6197e-06	0.46197	210.695
Palustric acid	CG1760	3	27199765	1	0.28923	0.59201	1663	1.03237	NaN	NaN	NaN	NaN	NaN	NaN	98	0.00307	12.3617	77.2644	751.248
cymene	AG1895	2	7481006	1	0.28634	0.59383	1668	1.03244	NaN	NaN	NaN	NaN	NaN	NaN	101	0.00257	3.5108e-06	0.35108	182.695
Mercusic acid	AG1156	4	6612185	1	0.28986	0.59171	1662	1.03247	NaN	NaN	NaN	NaN	NaN	NaN	91	0.00319	1.4291e-06	0.14291	91.0217
Dehydroabietic acid	AG653	1	4429897	1	0.29681	0.58711	1649	1.03252	NaN	NaN	NaN	NaN	NaN	NaN	105	0.00177	9.64544	0.40748	501.889
Neoabietic acid	AG2249	1	9029842	1	0.28058	0.5975	1678	1.03263	NaN	NaN	NaN	NaN	NaN	NaN	105	0.00282	0.0003814	38.1402	660.874
camphene	AG793	2	6425970	2	0.52074	0.59575	1673	1.03268	-0.0014967	0.00273	0.95845	0.26077	1.04146	0.31005	103	0.00977	0.00553	0.06243	10.3647
pimaric acid	CT837	1	4429927	1	0.29055	0.59114	1660	1.03271	NaN	NaN	NaN	NaN	NaN	NaN	100	0.00271	0.08149	0.20473	156.612
8,14-Dihydro pimaric acid	AT487	4	2852810	1	0.29543	0.58798	1651	1.03279	NaN	NaN	NaN	NaN	NaN	NaN	105	0.00287	4.4759e-06	0.44759	207.469
Myrcene	CG203	1	2914171	1	0.28978	0.59155	1661	1.03281	NaN	NaN	NaN	NaN	NaN	NaN	107	0.00276	1.1383e-05	1.13834	302.68
pimaric acid	CG915	4	6401332	2	0.53081	0.58979	1656	1.03284	0.02834	0.23163	0.63138	0.13675	0.92963	0.33731	106	0.00986	0.08149	0.20473	156.612
Sandaracopimaric acid	CT560	4	3895352	2	0.52897	0.59087	1659	1.03286	0.04854	0.94246	0.33401	-0.1854	0.11238	0.73816	106	0.01011	0.04733	0.21446	150.804
Sandaracopimaric acid	CT487	2	6041279	1	0.28806	0.5927	1664	1.03295	NaN	NaN	NaN	NaN	NaN	NaN	103	0.00278	0.04733	0.21446	150.804
β-Pinene	AT414	2	5923120	1	0.29694	0.58702	1648	1.03298	NaN	NaN	NaN	NaN	NaN	NaN	106	0.00284	3.39476	12.1971	573.878
Palustric acid	AG856	3	27040373	1	0.28632	0.5938	1667	1.03301	NaN	NaN	NaN	NaN	NaN	NaN	104	0.00288	12.3617	77.2644	751.248
Myrcene	AT666	4	4867968	2	0.53682	0.58639	1646	1.03313	0.08635	0.6254	0.43104	-0.73642	0.4661	0.49647	101	0.01074	1.1383e-05	1.13834	302.68
W0	AG1785	3	17184071	1	0.29288	0.58961	1655	1.03315	NaN	NaN	NaN	NaN	NaN	NaN	104	0.00283	0.00279	0.00762	-191.78
Sandaracopimaric acid	AG2901	2	3173329	1	0.28067	0.59747	1677	1.03319	NaN	NaN	NaN	NaN	NaN	NaN	103	0.00269	0.04733	0.21446	150.804
Mercusic acid	CT300	2	4679610	2	0.52073	0.5957	1672	1.03321	-0.032878	0.7421	0.39107	-0.20501	0.28022	0.59775	106	0.00984	1.4291e-06	0.14291	91.0217
Neoabietic acid	AT1766	1	8366368	2	0.5294	0.59072	1658	1.03323	-0.96238	1.05134	0.30786	0.496	0.05063	0.82247	100	0.01103	0.0003814	38.1402	660.874
Dipentene	AT383	3	9598936	1	0.29735	0.58684	1647	1.03329	NaN	NaN	NaN	NaN	NaN	NaN	100	0.00275	0.41631	0.16131	160.182
camphene	AG3083	2	4180573	1	0.2956	0.58796	1650	1.03338	NaN	NaN	NaN	NaN	NaN	NaN	99	0.00276	0.00553	0.06243	10.3647
8,14-Dihydro pimaric acid	AT414	4	2852707	2	0.53287	0.58868	1652	1.0334	-0.047309	0.46141	0.49864	0.54182	0.64143	0.42521	101	0.01052	4.4759e-06	0.44759	207.469
dehydroabietic acid	AG1895	2	7481006	1	0.28099	0.59729	1676	1.0335	NaN	NaN	NaN	NaN	NaN	NaN	101	0.00284	8.41082	13.0568	583.503
8,44-Dihydro pimaric acid	CG350	2	5058124	1	0.29308	0.58946	1654	1.03352	NaN	NaN	NaN	NaN	NaN	NaN	106	0.00281	4.4759e-06	0.44759	207.469
8,45-Dihydro pimaric acid	CT1206	2	7473327	1	0.28426	0.59517	1670	1.03353	NaN	NaN	NaN	NaN	NaN	NaN	101	0.00297	4.4759e-06	0.44759	207.469
46-Hydroxyl hydrogen abietic acid	AG1895	2	7481006	1	0.28643	0.59377	1666	1.03357	NaN	NaN	NaN	NaN	NaN	NaN	101	0.00315	3.27679	0.13744	133.326
pimarinal	CT837	1	4429927	1	0.28365	0.59558	1671	1.03362	NaN	NaN	NaN	NaN	NaN	NaN	100	0.00276	0.02848	0.07778	56.1712
pimaric acid	CT522	1	3706018	1	0.2846	0.59488	1669	1.03364	NaN	NaN	NaN	NaN	NaN	NaN	106	0.00264	0.08149	0.20473	156.612
Levopimaric acid	AT641	1	2915078	1	0.29813	0.58634	1645	1.03367	NaN	NaN	NaN	NaN	NaN	NaN	101	0.00303	1.3894e-05	1.38939	323.008
WP	GT4243	3	9125023	1	0.29856	0.58608	1644	1.03384	NaN	NaN	NaN	NaN	NaN	NaN	100	0.00307	0.39405	3.77044	431.055
pimarinal	GT2174	1	9024005	1	0.29352	0.58931	1653	1.03388	NaN	NaN	NaN	NaN	NaN	NaN	96	0.00305	0.02848	0.07778	56.1712
6,8,11,13-Abietatetraenoic acid	AT417	3	9125043	1	0.29876	0.58587	1643	1.0341	NaN	NaN	NaN	NaN	NaN	NaN	107	0.00291	2.4246e-06	0.24246	144.938
7,13,15-Abietatrienoic acid (%)	CG915	4	6401332	2	0.53767	0.5858	1642	1.0346	0.07223	0.84303	0.36076	-0.063628	0.11226	0.7383	106	0.00968	4.6197e-06	0.46197	210.695
6,8,11,47-Abietatetraenoic acid (%)	CG1904	1	8366411	1	0.29932	0.58552	1641	1.03474	NaN	NaN	NaN	NaN	NaN	NaN	107	0.00292	2.4246e-06	0.24246	144.938
Levopimaric acid	AG653	1	4429897	1	0.35744	0.5513	1545	1.0348	NaN	NaN	NaN	NaN	NaN	NaN	105	0.00348	1.3894e-05	1.38939	323.008
pimanthrene	AT414	2	5923120	1	0.30557	0.58164	1630	1.03482	NaN	NaN	NaN	NaN	NaN	NaN	106	0.00286	1.2895e-06	0.12895	80.5356
abietic acid	AG2249	1	9029842	1	0.35673	0.55169	1546	1.03486	NaN	NaN	NaN	NaN	NaN	NaN	105	0.00354	7.88621	9.20765	599.795
7,13,15-Abietatrienoic acid (%)	AT666	4	4867968	2	0.54547	0.58139	1629	1.03501	0.03907	0.972	0.32671	-0.15399	0.15368	0.69593	101	0.01077	3.27679	0.13744	133.326
Isopimaric acid	AG398	1	3205262	1	0.30108	0.58461	1638	1.03502	NaN	NaN	NaN	NaN	NaN	NaN	93	0.00362	16.1395	64.044	724.83
cymene	AT641	2	4180789	2	0.53837	0.58541	1640	1.03518	-0.040992	0.36917	0.54486	-0.34069	0.63692	0.42676	105	0.00959	3.5108e-06	0.35108	182.695
Levopimaric acid	AC3489	3	7602186	1	0.35766	0.55115	1544	1.03519	NaN	NaN	NaN	NaN	NaN	NaN	107	0.00345	1.3894e-05	1.38939	323.008
camphene	CT1925	2	7481079	1	2.68352	0.1046	293	1.03529	NaN	NaN	NaN	NaN	NaN	NaN	104	0.02523	0.00553	0.06243	10.3647
Sandaracopimaric acid	CG1760	3	27199765	1	0.35201	0.55443	1553	1.03532	NaN	NaN	NaN	NaN	NaN	NaN	98	0.00377	0.04733	0.21446	150.804
WP	AT487	3	18361979	1	0.30629	0.58121	1628	1.03532	NaN	NaN	NaN	NaN	NaN	NaN	105	0.003	0.39405	3.77044	431.055
WP	AG2922	2	3173529	1	0.30027	0.58517	1639	1.03538	NaN	NaN	NaN	NaN	NaN	NaN	90	0.00336	0.39405	3.77044	431.055
W0	AG698	2	6041506	1	0.30091	0.58453	1637	1.03551	NaN	NaN	NaN	NaN	NaN	NaN	106	0.0029	0.00279	0.00762	-191.78
W0	CG1815	4	2846701	1	0.32554	0.56959	1595	1.03562	NaN	NaN	NaN	NaN	NaN	NaN	105	0.00316	0.00279	0.00762	-191.78
pimanthrene	AG1748	1	8075572	1	0.35214	0.55426	1552	1.03567	NaN	NaN	NaN	NaN	NaN	NaN	105	0.00329	1.2895e-06	0.12895	80.5356
Mercusic acid	AT214	3	17184237	2	0.54066	0.58426	1636	1.03567	-0.0058318	0.01565	0.90074	-0.39191	1.04922	0.30846	96	0.01144	1.4291e-06	0.14291	91.0217
DBH	AG2160	1	9023947	1	0.35416	0.55319	1549	1.03567	NaN	NaN	NaN	NaN	NaN	NaN	100	0.00361	0.00015019	15.0191	565.815
abietic acid	AT607	1	4175293	1	0.35532	0.55248	1547	1.03568	NaN	NaN	NaN	NaN	NaN	NaN	105	0.00339	7.88621	9.20765	599.795
7,13,46-Abietatrienoic acid (%)	AG3083	2	4180573	1	0.32923	0.5675	1589	1.03571	NaN	NaN	NaN	NaN	NaN	NaN	99	0.00303	4.6197e-06	0.46197	210.695
Dipentene	CG4215	3	9124976	1	0.3065	0.5811	1627	1.03577	NaN	NaN	NaN	NaN	NaN	NaN	104	0.00278	0.41631	0.16131	160.182
Isopimaric acid	GT1589	1	5353655	1	0.35775	0.55111	1543	1.03579	NaN	NaN	NaN	NaN	NaN	NaN	106	0.00349	16.1395	64.044	724.83
Sandaracopimaric acid	CG4215	3	9124976	1	0.35843	0.55076	1542	1.0358	NaN	NaN	NaN	NaN	NaN	NaN	104	0.00382	0.04733	0.21446	150.804
β-Pinene	AG1156	4	6612185	1	0.32687	0.56902	1593	1.03588	NaN	NaN	NaN	NaN	NaN	NaN	91	0.00387	3.39476	12.1971	573.878
Dehydroabietic aldehyde	CG1885	3	17184120	1	0.30235	0.5837	1634	1.03594	NaN	NaN	NaN	NaN	NaN	NaN	101	0.00317	8.41082	13.0568	583.503
Circumference	CT585	4	3895510	1	0.33881	0.56192	1573	1.03596	NaN	NaN	NaN	NaN	NaN	NaN	99	0.00342	0.00148	148.083	799.236
pimanthrene	CT300	2	4679610	2	0.5419	0.58336	1633	1.03597	0.02783	0.58941	0.44447	-0.26441	0.51658	0.474	106	0.01013	1.2895e-06	0.12895	80.5356
8,42-Dihydro pimaric acid	CT2123	1	8510027	1	0.34048	0.56087	1570	1.036	NaN	NaN	NaN	NaN	NaN	NaN	106	0.00328	4.4759e-06	0.44759	207.469
cymene	AG3083	2	4180573	1	0.32583	0.5695	1594	1.0361	NaN	NaN	NaN	NaN	NaN	NaN	99	0.00301	3.5108e-06	0.35108	182.695
Isopimaric acid	AT641	2	4180789	2	0.54056	0.58415	1635	1.03611	0.29306	0.09329	0.76068	-5.9928	1.02724	0.3133	105	0.01062	16.1395	64.044	724.83
α-Pinene	AT666	4	4867968	2	0.54684	0.58061	1625	1.03617	-0.003348	2.4833e-05	0.99603	-7.5292	1.09178	0.29876	101	0.01102	17.1588	21.1734	680.444
WP	CT815	3	23999118	1	0.35057	0.55527	1554	1.03622	NaN	NaN	NaN	NaN	NaN	NaN	96	0.00367	0.39405	3.77044	431.055
DBH	CT241	2	4679573	2	0.57666	0.56386	1578	1.03624	-0.19943	0.22298	0.63794	2.7404	0.96081	0.32964	96	0.01332	0.00015019	15.0191	565.815
dehydroabietic acid	CT1030	1	4430055	2	3.25959	0.04288	120	1.03627	0.79265	1.71549	0.19354	8.91075	3.98763	0.04879	99	0.07246	8.41082	13.0568	583.503
Dehydroabietic aldehyde	AT214	3	17184237	2	0.54753	0.58031	1624	1.03627	0.45977	0.89179	0.34755	-1.8749	0.23206	0.63118	96	0.01224	8.41082	13.0568	583.503
Dipentene	CG1016	3	27198692	1	0.34154	0.5603	1568	1.03627	NaN	NaN	NaN	NaN	NaN	NaN	103	0.00306	0.41631	0.16131	160.182
Dipentene	AG2748	3	7410038	1	0.3409	0.56067	1569	1.03629	NaN	NaN	NaN	NaN	NaN	NaN	103	0.00306	0.41631	0.16131	160.182
abietic acid	AT641	1	2915078	1	0.37905	0.53959	1510	1.0363	NaN	NaN	NaN	NaN	NaN	NaN	101	0.00377	7.88621	9.20765	599.795
6,8,11,13-Abietatetraenoic acid	AG1199	3	27198816	1	0.3291	0.56747	1588	1.03631	NaN	NaN	NaN	NaN	NaN	NaN	106	0.00321	2.4246e-06	0.24246	144.938
Myrcene	AG3859	2	7473644	2	0.59364	0.55425	1551	1.03632	0.09639	0.75043	0.38841	-0.72531	0.44123	0.50806	107	0.01133	1.1383e-05	1.13834	302.68
cymene	AC1459	1	4836542	1	0.32789	0.56819	1590	1.03632	NaN	NaN	NaN	NaN	NaN	NaN	106	0.00291	3.5108e-06	0.35108	182.695
Dipentene	CG203	1	2914171	1	0.35274	0.5539	1550	1.03633	NaN	NaN	NaN	NaN	NaN	NaN	107	0.00315	0.41631	0.16131	160.182
Circumference	AG2160	1	9023947	1	0.35417	0.55319	1548	1.03634	NaN	NaN	NaN	NaN	NaN	NaN	100	0.00361	0.00148	148.083	799.236
6,8,11,45-Abietatetraenoic acid (%)	GT2589	2	7482182	1	0.30655	0.58109	1626	1.03638	NaN	NaN	NaN	NaN	NaN	NaN	102	0.00301	2.4246e-06	0.24246	144.938
6,8,11,46-Abietatetraenoic acid (%)	AT607	1	4175293	1	0.30301	0.58324	1632	1.03639	NaN	NaN	NaN	NaN	NaN	NaN	105	0.00297	2.4246e-06	0.24246	144.938
15-Hydroxyl hydrogen abietic acid	GT1586	3	12965736	1	0.35843	0.55073	1541	1.03642	NaN	NaN	NaN	NaN	NaN	NaN	106	0.00345	3.27679	0.13744	133.326
Elliotinoic acid	AG2160	1	9023947	1	0.3371	0.5629	1575	1.03645	NaN	NaN	NaN	NaN	NaN	NaN	100	0.00322	0.33821	0.26178	207.94
Mercusic acid	GT2589	2	7482182	1	0.32968	0.56719	1587	1.03645	NaN	NaN	NaN	NaN	NaN	NaN	102	0.00314	1.4291e-06	0.14291	91.0217
Pimarinal	AT214	3	17184237	2	0.56748	0.56899	1592	1.03648	-0.031105	0.67719	0.41275	0.21813	0.5109	0.47662	96	0.01278	0.02848	0.07778	56.1712
Cycloisolongifolene	GT309	1	2973508	2	0.56786	0.56871	1591	1.03662	0.02318	0.18142	0.67115	0.62275	1.00461	0.31883	99	0.01036	0.1558	0.11843	163.128
DBH	CT585	4	3895510	1	0.33881	0.56192	1572	1.03662	NaN	NaN	NaN	NaN	NaN	NaN	99	0.00342	0.00015019	15.0191	565.815
Sandaracopimaric acid	CG2429	1	9273299	1	2.64713	0.10688	299	1.03663	NaN	NaN	NaN	NaN	NaN	NaN	106	0.0257	0.04733	0.21446	150.804
Dehydroabietic acid	CT300	2	4679610	2	0.57267	0.56588	1583	1.03667	-0.019875	0.02042	0.88666	-3.5421	1.12598	0.29122	106	0.00684	9.64544	0.40748	501.889
W0	AC1696	1	5562502	2	0.58306	0.56017	1567	1.03669	0.01329	1.04905	0.30833	-0.03674	0.13312	0.71603	102	0.01269	0.00279	0.00762	-191.78
Dehydroabietic acid	CG203	1	2914171	1	0.30323	0.58308	1631	1.03675	NaN	NaN	NaN	NaN	NaN	NaN	107	0.00181	9.64544	0.40748	501.889
camphene	AG1856	2	7480880	1	0.33606	0.56344	1576	1.03679	NaN	NaN	NaN	NaN	NaN	NaN	104	0.00316	0.00553	0.06243	10.3647
pimaric acid	AG493	4	3548007	1	0.33119	0.56631	1584	1.0368	NaN	NaN	NaN	NaN	NaN	NaN	102	0.00313	0.08149	0.20473	156.612
7,13,15-Abietatrienoic acid	CG3460	3	7602160	1	0.32986	0.56703	1586	1.03681	NaN	NaN	NaN	NaN	NaN	NaN	106	0.00297	4.6197e-06	0.46197	210.695
7,13,23-Abietatrienoic acid (%)	AT414	2	5923120	1	2.64133	0.10726	300	1.03685	NaN	NaN	NaN	NaN	NaN	NaN	106	0.02367	4.6197e-06	0.46197	210.695
β-Pinene	CT377	2	5821096	2	0.54742	0.58029	1623	1.03687	0.38108	0.8136	0.36939	-1.9784	0.25392	0.61552	100	0.01132	3.39476	12.1971	573.878
Pimarinal	CG4215	3	9124976	1	0.35868	0.55062	1540	1.03688	NaN	NaN	NaN	NaN	NaN	NaN	104	0.00376	0.02848	0.07778	56.1712
Circumference	CT241	2	4679573	2	0.57666	0.56386	1577	1.0369	-0.62622	0.22298	0.63794	8.60486	0.96081	0.32964	96	0.01332	0.00148	148.083	799.236
Mercusic acid	AG2696	3	6733476	1	0.379	0.53958	1509	1.03697	NaN	NaN	NaN	NaN	NaN	NaN	103	0.00365	1.4291e-06	0.14291	91.0217
Mercusic acid	GT309	1	2973508	2	0.61968	0.54035	1511	1.03707	-0.013484	0.10958	0.74137	-0.41134	1.15564	0.28518	99	0.01208	1.4291e-06	0.14291	91.0217
6,8,11,13-Abietatetraenoic acid (%)	CG1815	4	2846701	1	0.33699	0.56289	1574	1.03709	NaN	NaN	NaN	NaN	NaN	NaN	105	0.00329	2.4246e-06	0.24246	144.938
α-Pinene	AG1785	3	17184071	1	0.33332	0.56504	1580	1.0371	NaN	NaN	NaN	NaN	NaN	NaN	104	0.00364	17.1588	21.1734	680.444
α-Pinene	AG3079	2	4177515	1	0.33896	0.56187	1571	1.03719	NaN	NaN	NaN	NaN	NaN	NaN	97	0.00469	17.1588	21.1734	680.444
DBH	AG383	1	3205252	2	0.54837	0.57979	1621	1.03726	0.54283	0.92678	0.33825	-2.009	0.25713	0.61333	98	0.01167	0.00015019	15.0191	565.815
6,8,11,13-Abietatetraenoic acid	AT383	3	9598936	1	0.33199	0.56587	1582	1.03731	NaN	NaN	NaN	NaN	NaN	NaN	100	0.00328	2.4246e-06	0.24246	144.938
dehydroabietic acid	CG203	1	2914171	1	0.30792	0.58019	1622	1.03733	NaN	NaN	NaN	NaN	NaN	NaN	107	0.00298	8.41082	13.0568	583.503
6,8,11,44-Abietatetraenoic acid (%)	CG203	1	2914171	1	0.34168	0.56016	1566	1.03733	NaN	NaN	NaN	NaN	NaN	NaN	107	0.00333	2.4246e-06	0.24246	144.938
W0	CG2016	2	7481522	1	0.33252	0.56553	1581	1.03734	NaN	NaN	NaN	NaN	NaN	NaN	102	0.00331	0.00279	0.00762	-191.78
Dehydroabietic acid	AG856	3	27040373	1	0.32995	0.567	1585	1.03741	NaN	NaN	NaN	NaN	NaN	NaN	104	0.00197	9.64544	0.40748	501.889
15-Hydroxyl hydrogen abietic acid	AG785	3	23329881	1	0.35954	0.55021	1538	1.03746	NaN	NaN	NaN	NaN	NaN	NaN	100	0.00354	3.27679	0.13744	133.326
6,8,11,43-Abietatetraenoic acid (%)	CT411	2	5821159	1	0.34295	0.55952	1564	1.03747	NaN	NaN	NaN	NaN	NaN	NaN	101	0.00341	2.4246e-06	0.24246	144.938
Palustric acid	AG2748	3	7410038	1	0.37918	0.53949	1508	1.03748	NaN	NaN	NaN	NaN	NaN	NaN	103	0.00365	12.3617	77.2644	751.248
pimarinal	CT960	2	6470320	1	0.35899	0.55061	1539	1.03754	NaN	NaN	NaN	NaN	NaN	NaN	94	0.00595	0.02848	0.07778	56.1712
pimarinal	AT740	4	4980478	1	0.33345	0.56493	1579	1.03755	NaN	NaN	NaN	NaN	NaN	NaN	106	0.00319	0.02848	0.07778	56.1712
Pimanthrene	CG1323	3	11895612	1	0.3824	0.53775	1503	1.03757	NaN	NaN	NaN	NaN	NaN	NaN	104	0.0036	1.2895e-06	0.12895	80.5356
Elliotinoic acid	AG2922	2	3173529	1	0.3944	0.5317	1486	1.03764	NaN	NaN	NaN	NaN	NaN	NaN	90	0.0073	0.33821	0.26178	207.94
WP	AC3489	3	7602186	1	0.38291	0.53744	1502	1.03767	NaN	NaN	NaN	NaN	NaN	NaN	107	0.00362	0.39405	3.77044	431.055
7,13,45-Abietatrienoic acid (%)	AG2249	1	9029842	1	0.37954	0.53926	1507	1.03773	NaN	NaN	NaN	NaN	NaN	NaN	105	0.00341	4.6197e-06	0.46197	210.695
α-Pinene	AG398	1	3205262	1	0.56002	0.45627	1275	1.03779	NaN	NaN	NaN	NaN	NaN	NaN	93	0.00602	17.1588	21.1734	680.444
Cycloisolongifolene	CG350	2	5058124	1	0.39439	0.53143	1485	1.03781	NaN	NaN	NaN	NaN	NaN	NaN	106	0.00357	0.1558	0.11843	163.128
β-Pinene	CT560	4	3895352	2	0.58305	0.5601	1565	1.03788	-0.031172	0.00603	0.93828	4.64196	1.15862	0.28437	106	0.01137	3.39476	12.1971	573.878
Circumference	AG383	1	3205252	2	0.54837	0.57979	1620	1.0379	1.70447	0.92678	0.33825	-6.3083	0.25713	0.61333	98	0.01167	0.00148	148.083	799.236
36-Hydroxyl hydrogen abietic acid	AT641	1	2915078	1	0.39308	0.53219	1487	1.0379	NaN	NaN	NaN	NaN	NaN	NaN	101	0.00381	3.8169e-06	0.38169	191.221
pimanthrene	AG2901	2	3173329	1	0.35967	0.55009	1537	1.03791	NaN	NaN	NaN	NaN	NaN	NaN	103	0.00355	1.2895e-06	0.12895	80.5356
Dehydroabietic aldehyde	GT3554	3	8341160	2	0.63405	0.53258	1488	1.03796	-0.98259	1.26756	0.26295	-0.86473	0.03861	0.84464	106	0.0123	8.41082	13.0568	583.503
Levopimaric acid	CG1216	4	11329241	2	0.79149	0.45599	1274	1.03797	0.11748	0.96296	0.32881	-0.9733	0.66739	0.41591	107	0.01525	1.3894e-05	1.38939	323.008
pimaric acid	CT1308	2	7473491	1	0.34621	0.55764	1558	1.03797	NaN	NaN	NaN	NaN	NaN	NaN	103	0.00461	0.08149	0.20473	156.612
8,36-Dihydro pimaric acid	AC1696	1	5562502	2	0.78941	0.45707	1277	1.03798	0.11341	1.41535	0.23713	0.21585	0.09715	0.75595	102	0.01536	4.4759e-06	0.44759	207.469
α-Pinene	AG2793	1	9300391	1	0.34485	0.55838	1560	1.03801	NaN	NaN	NaN	NaN	NaN	NaN	105	0.00342	17.1588	21.1734	680.444
7-Hydroxyl hydrogen abietic acid	AG2748	3	7410038	1	0.55836	0.45673	1276	1.03802	NaN	NaN	NaN	NaN	NaN	NaN	103	0.0053	3.8169e-06	0.38169	191.221
Dehydroabietic acid	AG2280	1	9084948	1	0.38325	0.53731	1501	1.03811	NaN	NaN	NaN	NaN	NaN	NaN	104	0.00229	9.64544	0.40748	501.889
Elliotinoic acid	GT225	1	2915242	1	2.66381	0.10596	296	1.03812	NaN	NaN	NaN	NaN	NaN	NaN	101	0.02539	0.33821	0.26178	207.94
Mercusic acid	GT1286	3	11414423	2	0.58697	0.55808	1559	1.03812	-0.028265	0.44263	0.50752	-0.13291	0.85777	0.35679	99	0.01132	1.4291e-06	0.14291	91.0217
Cycloisolongifolene	CT2362	1	9084979	1	0.55633	0.45749	1278	1.03812	NaN	NaN	NaN	NaN	NaN	NaN	106	0.00504	0.1558	0.11843	163.128
8,14-Dihydro pimaric acid	CG1815	4	2846701	1	0.34285	0.55952	1563	1.03814	NaN	NaN	NaN	NaN	NaN	NaN	105	0.0033	4.4759e-06	0.44759	207.469
8,43-Dihydro pimaric acid	CT241	2	4679573	2	0.55259	0.57742	1613	1.03814	-0.072979	1.00189	0.31957	-0.13841	0.08224	0.77495	96	0.01226	4.4759e-06	0.44759	207.469
cymene	AG2249	1	9029842	1	0.55368	0.45858	1281	1.03816	NaN	NaN	NaN	NaN	NaN	NaN	105	0.00493	3.5108e-06	0.35108	182.695
6,8,11,36-Abietatetraenoic acid (%)	AG3079	2	4177515	1	0.55579	0.45788	1279	1.0382	NaN	NaN	NaN	NaN	NaN	NaN	97	0.00571	2.4246e-06	0.24246	144.938
Neoabietic acid	CG1016	3	27198692	1	0.3798	0.53916	1506	1.03822	NaN	NaN	NaN	NaN	NaN	NaN	103	0.00387	0.0003814	38.1402	660.874
Palustric acid	AT414	4	2852707	2	2.2955	0.10633	297	1.03824	1.28641	1.69512	0.19611	-16.326	2.98853	0.08714	101	0.0455	12.3617	77.2644	751.248
45-Hydroxyl hydrogen abietic acid	AT414	2	5923120	1	0.35992	0.54991	1536	1.03824	NaN	NaN	NaN	NaN	NaN	NaN	106	0.00346	3.27679	0.13744	133.326
β-Pinene	CG203	1	2914171	1	0.55437	0.45827	1280	1.03827	NaN	NaN	NaN	NaN	NaN	NaN	107	0.00531	3.39476	12.1971	573.878
DBH	CT487	2	6041279	1	0.30887	0.57965	1619	1.03829	NaN	NaN	NaN	NaN	NaN	NaN	103	0.00315	0.00015019	15.0191	565.815
DBH	AC139	1	2914066	1	0.38968	0.53389	1491	1.03842	NaN	NaN	NaN	NaN	NaN	NaN	106	0.00371	0.00015019	15.0191	565.815
Pimanthrene	CG1016	3	27198692	1	0.5723	0.45118	1260	1.03843	NaN	NaN	NaN	NaN	NaN	NaN	103	0.00564	1.2895e-06	0.12895	80.5356
10-Hydroxyl hydrogen abietic acid	AC139	1	2914066	1	2.68304	0.10456	292	1.03844	NaN	NaN	NaN	NaN	NaN	NaN	106	0.02534	3.8169e-06	0.38169	191.221
cymene	AG3859	2	7473644	2	0.63624	0.53141	1484	1.03847	-0.060504	0.95874	0.32987	-0.33739	0.30956	0.5792	107	0.01129	3.5108e-06	0.35108	182.695
Palustric acid	AG398	1	3205262	1	0.36198	0.54897	1533	1.0385	NaN	NaN	NaN	NaN	NaN	NaN	93	0.00443	12.3617	77.2644	751.248
7-Hydroxyl hydrogen abietic acid	AT487	3	18361979	1	0.36286	0.5483	1531	1.03858	NaN	NaN	NaN	NaN	NaN	NaN	105	0.00343	3.8169e-06	0.38169	191.221
DBH	AG2793	1	9300391	1	0.34618	0.55763	1557	1.03862	NaN	NaN	NaN	NaN	NaN	NaN	105	0.00337	0.00015019	15.0191	565.815
pimarinal	CG1815	4	2846701	1	0.343	0.55943	1562	1.03863	NaN	NaN	NaN	NaN	NaN	NaN	105	0.00328	0.02848	0.07778	56.1712
camphene	AT641	2	4180789	2	0.79175	0.45593	1273	1.03865	-0.030071	1.0754	0.30228	-0.11674	0.40904	0.52395	105	0.01489	0.00553	0.06243	10.3647
Abietic acid	CG1145	3	11414383	1	0.31256	0.57736	1612	1.03867	NaN	NaN	NaN	NaN	NaN	NaN	106	0.00293	7.88621	9.20765	599.795
dehydroabietic acid	GT1131	1	4490461	1	0.37994	0.53904	1505	1.03868	NaN	NaN	NaN	NaN	NaN	NaN	106	0.00368	8.41082	13.0568	583.503
Neoabietic acid	AT214	3	17184237	2	0.55014	0.57882	1616	1.03872	-0.59195	0.60402	0.43911	-4.1417	0.43906	0.50929	96	0.01237	0.0003814	38.1402	660.874
Levopimaric acid	AG3083	2	4180573	1	0.37406	0.54229	1514	1.03873	NaN	NaN	NaN	NaN	NaN	NaN	99	0.00455	1.3894e-05	1.38939	323.008
Neoabietic acid	AG785	3	23329881	1	0.38341	0.53728	1500	1.03874	NaN	NaN	NaN	NaN	NaN	NaN	100	0.00412	0.0003814	38.1402	660.874
15-Hydroxyl hydrogen abietic acid	AC3489	3	7602186	1	0.31069	0.57849	1615	1.03877	NaN	NaN	NaN	NaN	NaN	NaN	107	0.00298	3.27679	0.13744	133.326
Mercusic acid	AG1785	3	17184071	1	0.36007	0.54985	1535	1.0388	NaN	NaN	NaN	NaN	NaN	NaN	104	0.00347	1.4291e-06	0.14291	91.0217
Cymene	AT1440	3	27199404	1	0.31124	0.57816	1614	1.03883	NaN	NaN	NaN	NaN	NaN	NaN	106	0.00277	3.5108e-06	0.35108	182.695
Dipentene	GT4243	3	9125023	1	0.57111	0.45171	1261	1.03883	NaN	NaN	NaN	NaN	NaN	NaN	100	0.00597	0.41631	0.16131	160.182
7,13,44-Abietatrienoic acid (%)	AG1856	2	7480880	1	0.38456	0.53661	1498	1.03883	NaN	NaN	NaN	NaN	NaN	NaN	104	0.00346	4.6197e-06	0.46197	210.695
Sandaracopimaric acid	AC1459	1	4836542	1	2.64919	0.10675	298	1.03884	NaN	NaN	NaN	NaN	NaN	NaN	106	0.02529	0.04733	0.21446	150.804
pimarinal	AG383	1	3205252	2	0.63081	0.53447	1492	1.03885	0.05051	1.23262	0.26982	0.01177	0.00134	0.97086	98	0.01224	0.02848	0.07778	56.1712
Myrcene	AT241	4	2851075	1	0.36204	0.54881	1532	1.03887	NaN	NaN	NaN	NaN	NaN	NaN	101	0.00354	1.1383e-05	1.13834	302.68
8,41-Dihydro pimaric acid	AT414	2	5923120	1	0.37439	0.54201	1513	1.03888	NaN	NaN	NaN	NaN	NaN	NaN	106	0.00359	4.4759e-06	0.44759	207.469
Dipentene	AG698	2	6041506	1	2.68799	0.10425	291	1.03892	NaN	NaN	NaN	NaN	NaN	NaN	106	0.024	0.41631	0.16131	160.182
Circumference	CT487	2	6041279	1	0.30887	0.57965	1618	1.03893	NaN	NaN	NaN	NaN	NaN	NaN	103	0.00315	0.00148	148.083	799.236
38-Hydroxyl hydrogen abietic acid	CG483	1	3206090	2	0.80271	0.45104	1259	1.03893	0.06128	1.52873	0.21926	0.07366	0.03276	0.85675	105	0.01544	3.27679	0.13744	133.326
W0	CT1925	2	7481079	1	0.39462	0.53134	1483	1.03903	NaN	NaN	NaN	NaN	NaN	NaN	104	0.00387	0.00279	0.00762	-191.78
pimanthrene	CT1308	2	7473491	1	0.38371	0.53708	1499	1.03905	NaN	NaN	NaN	NaN	NaN	NaN	103	0.00362	1.2895e-06	0.12895	80.5356
Levopimaric acid	AG2793	1	9300391	1	0.31284	0.57721	1611	1.03905	NaN	NaN	NaN	NaN	NaN	NaN	105	0.00303	1.3894e-05	1.38939	323.008
WP	AG698	2	6041506	1	0.36304	0.54819	1530	1.03905	NaN	NaN	NaN	NaN	NaN	NaN	106	0.00343	0.39405	3.77044	431.055
39-Hydroxyl hydrogen abietic acid	AG2922	2	3173529	1	0.36085	0.54965	1534	1.0391	NaN	NaN	NaN	NaN	NaN	NaN	90	0.00394	3.8169e-06	0.38169	191.221
Circumference	AC139	1	2914066	1	0.38968	0.53389	1490	1.03911	NaN	NaN	NaN	NaN	NaN	NaN	106	0.00371	0.00148	148.083	799.236
Dipentene	CT1206	2	7473327	1	0.38032	0.53891	1504	1.03912	NaN	NaN	NaN	NaN	NaN	NaN	101	0.00341	0.41631	0.16131	160.182
α-Pinene	GT1589	1	5353655	1	0.34313	0.55935	1561	1.03915	NaN	NaN	NaN	NaN	NaN	NaN	106	0.0034	17.1588	21.1734	680.444
Levopimaric acid	AC1696	1	5562502	2	0.58843	0.55721	1555	1.03917	0.17299	1.06092	0.30562	0.31761	0.06777	0.79518	102	0.01141	1.3894e-05	1.38939	323.008
dehydroabietic acid	AT1766	1	8366368	2	0.56211	0.57193	1596	1.03922	0.66609	1.11753	0.29319	-0.27459	0.03704	0.84781	100	0.0119	8.41082	13.0568	583.503
6,8,11,40-Abietatetraenoic acid (%)	AG2249	1	9029842	1	0.38753	0.53503	1493	1.03924	NaN	NaN	NaN	NaN	NaN	NaN	105	0.00378	2.4246e-06	0.24246	144.938
Palustric acid	GT3554	3	8341160	2	0.63209	0.53361	1489	1.03927	1.85198	0.71045	0.40133	9.2661	0.80924	0.37053	106	0.01176	12.3617	77.2644	751.248
Circumference	AG2793	1	9300391	1	0.34618	0.55763	1556	1.03928	NaN	NaN	NaN	NaN	NaN	NaN	105	0.00337	0.00148	148.083	799.236
β-Pinene	CT522	1	3706018	1	0.38472	0.5365	1497	1.03931	NaN	NaN	NaN	NaN	NaN	NaN	106	0.00368	3.39476	12.1971	573.878
Isopimaric acid	CT960	2	6470320	1	0.56093	0.45588	1272	1.03935	NaN	NaN	NaN	NaN	NaN	NaN	94	0.00605	16.1395	64.044	724.83
Circumference	AT487	4	2852810	1	0.56121	0.45555	1271	1.03941	NaN	NaN	NaN	NaN	NaN	NaN	105	0.00548	0.00148	148.083	799.236
pimanthrene	AG793	2	6425970	2	0.79993	0.45233	1262	1.03943	0.03388	0.68464	0.41005	0.33072	0.82789	0.36516	103	0.01503	1.2895e-06	0.12895	80.5356
Levopimaric acid	GT1589	1	5353655	1	0.57288	0.4509	1258	1.03944	NaN	NaN	NaN	NaN	NaN	NaN	106	0.00552	1.3894e-05	1.38939	323.008
Isopimaric acid	AG2280	1	9084948	1	0.36336	0.54804	1529	1.03945	NaN	NaN	NaN	NaN	NaN	NaN	104	0.00367	16.1395	64.044	724.83
Dehydroabietic aldehyde	AT1440	3	27199404	1	0.3745	0.54195	1512	1.03945	NaN	NaN	NaN	NaN	NaN	NaN	106	0.00363	8.41082	13.0568	583.503
Levopimaric acid	AT487	4	2852810	1	0.39487	0.5312	1482	1.03946	NaN	NaN	NaN	NaN	NaN	NaN	105	0.00382	1.3894e-05	1.38939	323.008
Isopimaric acid	AG2793	1	9300391	1	0.30888	0.57962	1617	1.03952	NaN	NaN	NaN	NaN	NaN	NaN	105	0.00312	16.1395	64.044	724.83
40-Hydroxyl hydrogen abietic acid	AG698	2	6041506	1	0.31296	0.57712	1610	1.03953	NaN	NaN	NaN	NaN	NaN	NaN	106	0.00295	3.8169e-06	0.38169	191.221
Dipentene	CG350	2	5058124	1	0.57815	0.44883	1252	1.03962	NaN	NaN	NaN	NaN	NaN	NaN	106	0.00517	0.41631	0.16131	160.182
WP	CG869	4	4980568	1	0.39563	0.53098	1481	1.03973	NaN	NaN	NaN	NaN	NaN	NaN	94	0.00412	0.39405	3.77044	431.055
DBH	AG1856	2	7480880	1	0.31335	0.57691	1609	1.0398	NaN	NaN	NaN	NaN	NaN	NaN	104	0.00316	0.00015019	15.0191	565.815
37-Hydroxyl hydrogen abietic acid	AC139	1	2914066	1	0.57326	0.45074	1257	1.03989	NaN	NaN	NaN	NaN	NaN	NaN	106	0.00555	3.27679	0.13744	133.326
abietic acid	CT585	4	3895510	1	0.32048	0.57268	1597	1.03993	NaN	NaN	NaN	NaN	NaN	NaN	99	0.00319	7.88621	9.20765	599.795
Palustric acid	AG1199	3	27198816	1	0.38476	0.53648	1496	1.03997	NaN	NaN	NaN	NaN	NaN	NaN	106	0.00364	12.3617	77.2644	751.248
Isopimaric acid	AT241	4	2851075	1	0.36359	0.54796	1528	1.03998	NaN	NaN	NaN	NaN	NaN	NaN	101	0.00373	16.1395	64.044	724.83
W0	AT241	4	2851075	1	0.31433	0.57636	1607	1.0401	NaN	NaN	NaN	NaN	NaN	NaN	101	0.00311	0.00279	0.00762	-191.78
Dehydroabietic acid	CT2362	1	9084979	1	0.57937	0.44835	1250	1.04017	NaN	NaN	NaN	NaN	NaN	NaN	106	0.00346	9.64544	0.40748	501.889
6,8,11,22-Abietatetraenoic acid (%)	CT487	2	6041279	1	2.69314	0.10402	290	1.0402	NaN	NaN	NaN	NaN	NaN	NaN	103	0.02651	2.4246e-06	0.24246	144.938
DBH	AT487	4	2852810	1	0.56121	0.45555	1270	1.04023	NaN	NaN	NaN	NaN	NaN	NaN	105	0.00548	0.00015019	15.0191	565.815
Cycloisilongifolene	AG856	3	27040373	1	4.99975	0.02762	77	1.04023	NaN	NaN	NaN	NaN	NaN	NaN	104	0.04575	0.1558	0.11843	163.128
Cycloisilongifolene	CG1216	4	11329241	2	0.55519	0.57572	1605	1.04024	-0.015526	0.09819	0.75467	0.62631	1.02868	0.31292	107	0.01004	0.1558	0.11843	163.128
Pimaric acid	CG1145	3	11414383	1	0.57838	0.44874	1251	1.04024	NaN	NaN	NaN	NaN	NaN	NaN	106	0.00537	0.08149	0.20473	156.612
pimarinal	AG29	1	157104	2	0.65529	0.52157	1454	1.04027	-0.036034	1.0898	0.29911	0.09298	0.25854	0.61228	104	0.01262	0.02848	0.07778	56.1712
Cycloisilongifolene	GT4243	3	9125023	1	3.55591	0.06242	174	1.04033	NaN	NaN	NaN	NaN	NaN	NaN	100	0.06151	0.1558	0.11843	163.128
6,8,11,42-Abietatetraenoic acid (%)	CT241	2	4679573	2	0.6066	0.54744	1526	1.04035	-0.024249	0.2042	0.65245	-0.35108	0.97685	0.32566	96	0.01208	2.4246e-06	0.24246	144.938
β-Pinene	CT2123	1	8510027	1	0.39533	0.53094	1480	1.04036	NaN	NaN	NaN	NaN	NaN	NaN	106	0.00449	3.39476	12.1971	573.878
38-Hydroxyl hydrogen abietic acid	GT134	1	1947984	1	0.36376	0.54781	1527	1.04037	NaN	NaN	NaN	NaN	NaN	NaN	105	0.00503	3.8169e-06	0.38169	191.221
Palustric acid	CT2362	1	9084979	1	0.58096	0.44773	1248	1.0404	NaN	NaN	NaN	NaN	NaN	NaN	106	0.00548	12.3617	77.2644	751.248
Abietic acid	AT214	3	17184237	2	0.76541	0.46818	1305	1.0404	0.1145	0.04513	0.83224	-5.871	1.51025	0.22234	96	0.0167	7.88621	9.20765	599.795
camphene	AC1696	1	5562502	2	0.63797	0.53061	1479	1.04041	0.03596	1.00073	0.31968	-0.15733	0.35841	0.55081	102	0.01188	0.00553	0.06243	10.3647
Circumference	AG1856	2	7480880	1	0.31335	0.57691	1608	1.04045	NaN	NaN	NaN	NaN	NaN	NaN	104	0.00316	0.00148	148.083	799.236
W0	GT2174	1	9024005	1	0.41311	0.52203	1455	1.04047	NaN	NaN	NaN	NaN	NaN	NaN	96	0.00417	0.00279	0.00762	-191.78
DBH	CT2362	1	9084979	1	0.5618	0.4553	1269	1.04048	NaN	NaN	NaN	NaN	NaN	NaN	106	0.00536	0.00015019	15.0191	565.815
Dehydroabietic acid	AT740	4	4980478	1	0.57351	0.45065	1256	1.04051	NaN	NaN	NaN	NaN	NaN	NaN	106	0.00343	9.64544	0.40748	501.889
Dehydroabietic aldehyde	AT3440	3	7429527	1	0.31444	0.57625	1606	1.04055	NaN	NaN	NaN	NaN	NaN	NaN	104	0.00316	8.41082	13.0568	583.503
Pimanthrene	AT214	3	17184237	2	0.62717	0.53644	1495	1.04059	0.02471	0.31123	0.57833	0.3418	0.88447	0.34953	96	0.01251	1.2895e-06	0.12895	80.5356
Palustric acid	AG2280	1	9084948	1	0.31555	0.57558	1604	1.04064	NaN	NaN	NaN	NaN	NaN	NaN	104	0.00302	12.3617	77.2644	751.248
Neoabietic acid	CT300	2	4679610	2	0.65553	0.52141	1453	1.04067	0.31609	0.25702	0.6133	6.42835	1.03234	0.31209	106	0.01291	0.0003814	38.1402	660.874
DBH	CG2429	1	9273299	1	0.58157	0.44749	1247	1.04067	NaN	NaN	NaN	NaN	NaN	NaN	106	0.00554	0.00015019	15.0191	565.815
41-Hydroxyl hydrogen abietic acid	CG350	2	5058124	1	0.52908	0.46869	1306	1.04074	NaN	NaN	NaN	NaN	NaN	NaN	106	0.00512	3.27679	0.13744	133.326
Cycloisolongifolene	GT134	1	1947984	1	0.4154	0.52073	1451	1.04074	NaN	NaN	NaN	NaN	NaN	NaN	105	0.00383	0.1558	0.11843	163.128
α-Pinene	AG1895	2	7481006	1	0.57975	0.4483	1249	1.04089	NaN	NaN	NaN	NaN	NaN	NaN	101	0.00589	17.1588	21.1734	680.444
camphene	GT309	1	2973508	2	0.65619	0.52123	1452	1.04102	-0.012703	0.21081	0.64722	0.26296	1.057	0.3066	99	0.01235	0.00553	0.06243	10.3647
α-Pinene	AC139	1	2914066	1	0.3644	0.54744	1525	1.04103	NaN	NaN	NaN	NaN	NaN	NaN	106	0.00361	17.1588	21.1734	680.444
Dipentene	GT1586	3	12965736	1	0.39604	0.53058	1478	1.04106	NaN	NaN	NaN	NaN	NaN	NaN	106	0.00354	0.41631	0.16131	160.182
Elliotinoic acid	CG1904	1	8366411	1	4.18273	0.04344	121	1.04112	NaN	NaN	NaN	NaN	NaN	NaN	107	0.03932	0.33821	0.26178	207.94
cymene	AG493	4	3548007	1	0.31572	0.5755	1603	1.04114	NaN	NaN	NaN	NaN	NaN	NaN	102	0.00283	3.5108e-06	0.35108	182.695
α-Pinene	AG2922	2	3173529	1	2.67142	0.10591	295	1.04115	NaN	NaN	NaN	NaN	NaN	NaN	90	0.03272	17.1588	21.1734	680.444
37-Hydroxyl hydrogen abietic acid	CT960	2	6470320	1	0.3853	0.53638	1494	1.04117	NaN	NaN	NaN	NaN	NaN	NaN	94	0.00567	3.8169e-06	0.38169	191.221
Palustric acid	AG785	3	23329881	1	0.51615	0.47427	1321	1.04117	NaN	NaN	NaN	NaN	NaN	NaN	100	0.00534	12.3617	77.2644	751.248
40-Hydroxyl hydrogen abietic acid	CG2429	1	9273299	1	0.53033	0.46817	1304	1.04118	NaN	NaN	NaN	NaN	NaN	NaN	106	0.00509	3.27679	0.13744	133.326
Sandaracopimaric acid	AT241	4	2851075	1	0.57393	0.45058	1255	1.04118	NaN	NaN	NaN	NaN	NaN	NaN	101	0.00556	0.04733	0.21446	150.804
Isopimaric acid	CT815	3	23999118	1	0.52135	0.47214	1315	1.04122	NaN	NaN	NaN	NaN	NaN	NaN	96	0.00557	16.1395	64.044	724.83
Levopimaric acid	GT309	1	2973508	2	0.55639	0.57519	1602	1.04123	0.08952	0.49683	0.48268	-0.90287	0.57269	0.45113	99	0.01159	1.3894e-05	1.38939	323.008
pimarinal	AG1856	2	7480880	1	0.51506	0.47466	1322	1.04124	NaN	NaN	NaN	NaN	NaN	NaN	104	0.00494	0.02848	0.07778	56.1712
pimaric acid	AG29	1	157104	2	0.65715	0.52062	1450	1.04124	-0.064449	1.31402	0.25449	0.01741	0.00341	0.95353	104	0.01223	0.08149	0.20473	156.612
Isopimaric acid	CT114	2	4180603	2	0.81317	0.44668	1244	1.0413	-3.451	1.34762	0.24876	-7.9224	0.72249	0.39758	97	0.01673	16.1395	64.044	724.83
Circumference	CT2362	1	9084979	1	0.5618	0.4553	1268	1.0413	NaN	NaN	NaN	NaN	NaN	NaN	106	0.00536	0.00148	148.083	799.236
W0	CT300	2	4679610	2	0.77483	0.46356	1291	1.0413	0.00633	0.46658	0.49616	-0.099612	1.13965	0.28832	106	0.01493	0.00279	0.00762	-191.78
Dehydroabietic acid	AG698	2	6041506	1	0.56354	0.4546	1266	1.04134	NaN	NaN	NaN	NaN	NaN	NaN	106	0.00336	9.64544	0.40748	501.889
7,13,43-Abietatrienoic acid (%)	GT134	1	1947984	1	0.39715	0.53002	1476	1.04137	NaN	NaN	NaN	NaN	NaN	NaN	105	0.0036	4.6197e-06	0.46197	210.695
dehydroabietic acid	AG1748	1	8075572	1	0.39646	0.53038	1477	1.04137	NaN	NaN	NaN	NaN	NaN	NaN	105	0.00397	8.41082	13.0568	583.503
Mercusic acid	AG2748	3	7410038	1	0.3648	0.54726	1524	1.04137	NaN	NaN	NaN	NaN	NaN	NaN	103	0.00353	1.4291e-06	0.14291	91.0217
44-Hydroxyl hydrogen abietic acid	CT1206	2	7473327	1	0.41848	0.51926	1446	1.04139	NaN	NaN	NaN	NaN	NaN	NaN	101	0.00462	3.27679	0.13744	133.326
Cymene	GT1286	3	11414423	2	3.71779	0.02801	78	1.0414	0.0213	0.10232	0.74979	0.61331	7.43554	0.00766	99	0.06703	3.5108e-06	0.35108	182.695
7,13,38-Abietatrienoic acid (%)	AT607	1	4175293	1	0.51401	0.4751	1323	1.04141	NaN	NaN	NaN	NaN	NaN	NaN	105	0.00461	4.6197e-06	0.46197	210.695
Dehydroabietic aldehyde	AG1785	3	17184071	1	0.51993	0.47259	1316	1.04142	NaN	NaN	NaN	NaN	NaN	NaN	104	0.00536	8.41082	13.0568	583.503
Myrcene	AT214	3	17184237	2	0.55695	0.57494	1601	1.04143	0.1077	0.6699	0.41527	-0.765	0.5019	0.48052	96	0.01112	1.1383e-05	1.13834	302.68
6,8,11,13-Abietatetraenoic acid	AT214	3	17184237	2	0.77772	0.46255	1288	1.04146	-0.064499	1.12805	0.29106	-0.29752	0.35641	0.55203	96	0.01582	2.4246e-06	0.24246	144.938
Circumference	AT666	4	4867968	2	0.65775	0.52038	1449	1.04148	1.38143	1.23037	0.27016	3.35966	0.07457	0.78539	101	0.01347	0.00148	148.083	799.236
Sandaracopimaric acid	AT487	3	18361979	1	0.58257	0.44712	1245	1.04148	NaN	NaN	NaN	NaN	NaN	NaN	105	0.00557	0.04733	0.21446	150.804
dehydroabietic acid	AG493	4	3548007	1	0.31837	0.5739	1598	1.0415	NaN	NaN	NaN	NaN	NaN	NaN	102	0.00324	8.41082	13.0568	583.503
Circumference	CG2429	1	9273299	1	0.58157	0.44749	1246	1.04151	NaN	NaN	NaN	NaN	NaN	NaN	106	0.00554	0.00148	148.083	799.236
7-Hydroxyl hydrogen abietic acid	AG856	3	27040373	1	0.52747	0.4694	1307	1.04151	NaN	NaN	NaN	NaN	NaN	NaN	104	0.005	3.8169e-06	0.38169	191.221
Cycloisilongifolene	CG915	4	6401332	2	0.66376	0.51719	1440	1.04156	0.02277	0.14428	0.70488	0.15824	1.29228	0.25837	106	0.01215	0.1558	0.11843	163.128
Neoabietic acid	CG869	4	4980568	1	0.36685	0.54629	1521	1.04158	NaN	NaN	NaN	NaN	NaN	NaN	94	0.00425	0.0003814	38.1402	660.874
pimaric acid	GT134	1	1947984	1	0.56602	0.45363	1263	1.04159	NaN	NaN	NaN	NaN	NaN	NaN	105	0.00534	0.08149	0.20473	156.612
WP	AG2748	3	7410038	1	0.51301	0.47556	1324	1.04163	NaN	NaN	NaN	NaN	NaN	NaN	103	0.00531	0.39405	3.77044	431.055
DBH	CT522	1	3706018	1	0.3651	0.54705	1523	1.04166	NaN	NaN	NaN	NaN	NaN	NaN	106	0.00352	0.00015019	15.0191	565.815
7-Hydroxyl hydrogen abietic acid	CG4215	3	9124976	1	0.53071	0.46804	1303	1.04169	NaN	NaN	NaN	NaN	NaN	NaN	104	0.00501	3.8169e-06	0.38169	191.221
β-Pinene	CT837	1	4429927	1	0.41891	0.51906	1445	1.04171	NaN	NaN	NaN	NaN	NaN	NaN	100	0.00488	3.39476	12.1971	573.878
pimaric acid	GT1589	1	5353655	1	0.40375	0.52661	1466	1.04173	NaN	NaN	NaN	NaN	NaN	NaN	106	0.00376	0.08149	0.20473	156.612
α-Pinene	AC1696	1	5562502	2	0.79372	0.45513	1267	1.04173	-0.8337	0.9096	0.34264	-5.6077	0.56941	0.45236	102	0.01536	17.1588	21.1734	680.444
Dipentene	AG793	2	6425970	2	0.80413	0.45047	1254	1.04176	-0.059579	1.32227	0.25304	-0.20986	0.22152	0.63895	103	0.01469	0.41631	0.16131	160.182
pimarinal	CT1925	2	7481079	1	0.39748	0.52986	1475	1.04176	NaN	NaN	NaN	NaN	NaN	NaN	104	0.00381	0.02848	0.07778	56.1712
8,14-Dihydro pimaric acid	AT3440	3	7429527	1	0.3703	0.54425	1515	1.0418	NaN	NaN	NaN	NaN	NaN	NaN	104	0.00362	4.4759e-06	0.44759	207.469
W0	CT411	2	5821159	1	0.51627	0.4742	1320	1.0418	NaN	NaN	NaN	NaN	NaN	NaN	101	0.00514	0.00279	0.00762	-191.78
DBH	CG2016	2	7481522	1	0.41945	0.51876	1444	1.04183	NaN	NaN	NaN	NaN	NaN	NaN	102	0.00425	0.00015019	15.0191	565.815
Sandaracopimaric acid	GT2174	1	9024005	1	0.5422	0.46344	1290	1.04184	NaN	NaN	NaN	NaN	NaN	NaN	96	0.00587	0.04733	0.21446	150.804
Elliotinoic acid	CG203	1	2914171	1	0.58392	0.44656	1243	1.04185	NaN	NaN	NaN	NaN	NaN	NaN	107	0.00549	0.33821	0.26178	207.94
β-Pinene	CG1885	3	17184120	1	0.40236	0.5274	1468	1.04187	NaN	NaN	NaN	NaN	NaN	NaN	101	0.00402	3.39476	12.1971	573.878
Mercusic acid	AT241	4	2851075	1	0.53668	0.46562	1296	1.0419	NaN	NaN	NaN	NaN	NaN	NaN	101	0.00542	1.4291e-06	0.14291	91.0217
Myrcene	CT1030	1	4430055	2	0.75672	0.4721	1314	1.04193	-0.18444	1.28197	0.26048	0.67201	0.36342	0.5481	99	0.01472	1.1383e-05	1.13834	302.68
Myrcene	CT411	2	5821159	1	0.42519	0.51594	1436	1.04194	NaN	NaN	NaN	NaN	NaN	NaN	101	0.00414	1.1383e-05	1.13834	302.68
dehydroabietic acid	CT2096	1	8367944	1	0.39889	0.52925	1473	1.04197	NaN	NaN	NaN	NaN	NaN	NaN	97	0.00399	8.41082	13.0568	583.503
Cymene	GT1586	3	12965736	1	0.56373	0.45452	1265	1.04198	NaN	NaN	NaN	NaN	NaN	NaN	106	0.005	3.5108e-06	0.35108	182.695
pimanthrene	CG1216	4	11329241	2	0.78041	0.46099	1283	1.04199	0.02767	0.57576	0.44976	0.35169	0.93883	0.33492	107	0.01452	1.2895e-06	0.12895	80.5356
cymene	AG793	2	6425970	2	0.55676	0.5749	1600	1.04201	-0.062597	0.85866	0.35644	-0.27186	0.20548	0.65136	103	0.00992	3.5108e-06	0.35108	182.695
pimanthrene	AG3079	2	4177515	1	0.40092	0.5282	1470	1.04203	NaN	NaN	NaN	NaN	NaN	NaN	97	0.00412	1.2895e-06	0.12895	80.5356
abietic acid	CG1516	1	5353319	1	0.42139	0.51778	1441	1.04203	NaN	NaN	NaN	NaN	NaN	NaN	103	0.00419	7.88621	9.20765	599.795
Levopimaric acid	AG493	4	3548007	1	0.41063	0.52318	1456	1.04205	NaN	NaN	NaN	NaN	NaN	NaN	102	0.00414	1.3894e-05	1.38939	323.008
β-Pinene	AT641	2	4180789	2	0.60855	0.54618	1520	1.04205	0.39392	0.76019	0.3854	-2.1511	0.54259	0.46312	105	0.01399	3.39476	12.1971	573.878
Cymene	CG604	3	11414308	2	0.78133	0.46066	1282	1.04205	-0.093166	1.56162	0.21443	-0.057501	0.00861	0.92628	104	0.01392	3.5108e-06	0.35108	182.695
8,14-Dihydro pimaric acid	CG1145	3	11414383	1	5.04151	0.02695	75	1.04207	NaN	NaN	NaN	NaN	NaN	NaN	106	0.04901	4.4759e-06	0.44759	207.469
abietic acid	AG1748	1	8075572	1	0.5354	0.46607	1297	1.0421	NaN	NaN	NaN	NaN	NaN	NaN	105	0.00513	7.88621	9.20765	599.795
8,16-Dihydro pimaric acid	CG2429	1	9273299	1	3.95064	0.04959	138	1.04211	NaN	NaN	NaN	NaN	NaN	NaN	106	0.04348	4.4759e-06	0.44759	207.469
Myrcene	GT1286	3	11414423	2	0.55743	0.5746	1599	1.04211	-0.12637	1.11082	0.29466	-0.07479	0.0341	0.8539	99	0.01099	1.1383e-05	1.13834	302.68
Mercusic acid	CG4215	3	9124976	1	0.51749	0.47363	1318	1.04213	NaN	NaN	NaN	NaN	NaN	NaN	104	0.00499	1.4291e-06	0.14291	91.0217
Neoabietic acid	AG2901	2	3173329	1	0.53113	0.46789	1302	1.04215	NaN	NaN	NaN	NaN	NaN	NaN	103	0.00541	0.0003814	38.1402	660.874
WP	AG2696	3	6733476	1	0.42561	0.51569	1435	1.04216	NaN	NaN	NaN	NaN	NaN	NaN	103	0.0043	0.39405	3.77044	431.055
DBH	AT666	4	4867968	2	0.65775	0.52038	1448	1.0422	0.43995	1.23037	0.27016	1.06995	0.07457	0.78539	101	0.01347	0.00015019	15.0191	565.815
Mercusic acid	AG3859	2	7473644	2	0.64082	0.52901	1472	1.04221	-0.033187	0.70861	0.40191	0.29412	0.57791	0.44892	107	0.01209	1.4291e-06	0.14291	91.0217
39-Hydroxyl hydrogen abietic acid	CT300	2	4679610	2	0.76766	0.46684	1299	1.04221	0.02622	0.45559	0.50127	-0.44127	1.16635	0.28278	106	0.01477	3.27679	0.13744	133.326
Abietic acid	AG1199	3	27198816	1	0.5318	0.46756	1301	1.04222	NaN	NaN	NaN	NaN	NaN	NaN	106	0.00503	7.88621	9.20765	599.795
6,8,11,37-Abietatetraenoic acid (%)	CG1516	1	5353319	1	0.54408	0.46253	1287	1.04222	NaN	NaN	NaN	NaN	NaN	NaN	103	0.00542	2.4246e-06	0.24246	144.938
Dehydroabietic aldehyde	GT1286	3	11414423	2	0.64185	0.52866	1471	1.04223	0.47546	1.04802	0.30865	0.91424	0.3785	0.53993	99	0.01421	8.41082	13.0568	583.503
WP	GT1586	3	12965736	1	0.42038	0.51824	1442	1.04223	NaN	NaN	NaN	NaN	NaN	NaN	106	0.00398	0.39405	3.77044	431.055
β-Pinene	AG856	3	27040373	1	0.53964	0.46434	1292	1.04225	NaN	NaN	NaN	NaN	NaN	NaN	104	0.00616	3.39476	12.1971	573.878
Palustric acid	GT225	1	2915242	1	0.52171	0.47189	1313	1.04226	NaN	NaN	NaN	NaN	NaN	NaN	101	0.00524	12.3617	77.2644	751.248
34-Hydroxyl hydrogen abietic acid	CT1308	2	7473491	1	0.4226	0.51718	1439	1.04227	NaN	NaN	NaN	NaN	NaN	NaN	103	0.00401	3.8169e-06	0.38169	191.221
32-Hydroxyl hydrogen abietic acid	AG1856	2	7480880	1	0.537	0.46543	1295	1.04228	NaN	NaN	NaN	NaN	NaN	NaN	104	0.00508	3.8169e-06	0.38169	191.221
6,8,11,13-Abietatetraenoic acid (%)	CT585	4	3895510	1	0.53461	0.46651	1298	1.04228	NaN	NaN	NaN	NaN	NaN	NaN	99	0.00528	2.4246e-06	0.24246	144.938
pimarinal	CG1216	4	11329241	2	0.81308	0.4464	1242	1.04232	0.03561	1.2617	0.26402	0.1731	0.32259	0.57133	107	0.01555	0.02848	0.07778	56.1712
W0	AC3489	3	7602186	1	0.51631	0.47408	1319	1.04233	NaN	NaN	NaN	NaN	NaN	NaN	107	0.00495	0.00279	0.00762	-191.78
α-Pinene	AT641	1	2915078	1	0.54229	0.4633	1289	1.04234	NaN	NaN	NaN	NaN	NaN	NaN	101	0.00556	17.1588	21.1734	680.444
α-Pinene	CT2096	1	8367944	1	0.40483	0.5262	1464	1.04234	NaN	NaN	NaN	NaN	NaN	NaN	97	0.00419	17.1588	21.1734	680.444
Dipentene	AC3489	3	7602186	1	0.52477	0.47049	1309	1.04234	NaN	NaN	NaN	NaN	NaN	NaN	107	0.00468	0.41631	0.16131	160.182
Circumference	CT522	1	3706018	1	0.36511	0.54705	1522	1.04234	NaN	NaN	NaN	NaN	NaN	NaN	106	0.00352	0.00148	148.083	799.236
6,8,11,41-Abietatetraenoic acid (%)	GT1589	1	5353655	1	0.36706	0.54598	1519	1.04236	NaN	NaN	NaN	NaN	NaN	NaN	106	0.00358	2.4246e-06	0.24246	144.938
Cymene	AT2966	3	7428361	1	0.5465	0.46152	1284	1.04237	NaN	NaN	NaN	NaN	NaN	NaN	104	0.00495	3.5108e-06	0.35108	182.695
Palustric acid	AG2901	2	3173329	1	0.57432	0.45038	1253	1.04238	NaN	NaN	NaN	NaN	NaN	NaN	103	0.00554	12.3617	77.2644	751.248
Dipentene	CT1308	2	7473491	1	0.5181	0.47339	1317	1.04239	NaN	NaN	NaN	NaN	NaN	NaN	103	0.00556	0.41631	0.16131	160.182
Dipentene	AT607	1	4175293	1	0.40378	0.52661	1465	1.04244	NaN	NaN	NaN	NaN	NaN	NaN	105	0.00363	0.41631	0.16131	160.182
Pimarinal	AT383	3	9598936	1	0.39762	0.52985	1474	1.04245	NaN	NaN	NaN	NaN	NaN	NaN	100	0.00401	0.02848	0.07778	56.1712
Myrcene	AG1199	3	27198816	1	0.42305	0.51691	1438	1.04245	NaN	NaN	NaN	NaN	NaN	NaN	106	0.00405	1.1383e-05	1.13834	302.68
WP	CG203	1	2914171	1	0.36894	0.54495	1516	1.04245	NaN	NaN	NaN	NaN	NaN	NaN	107	0.00349	0.39405	3.77044	431.055
β-Pinene	AC1696	1	5562502	2	0.64423	0.52735	1467	1.04248	-0.15846	0.08233	0.77479	4.96103	1.24826	0.2667	102	0.01247	3.39476	12.1971	573.878
7,13,42-Abietatrienoic acid (%)	CT487	2	6041279	1	0.41658	0.52017	1447	1.0425	NaN	NaN	NaN	NaN	NaN	NaN	103	0.00375	4.6197e-06	0.46197	210.695
Myrcene	CG2429	1	9273299	1	0.42592	0.5155	1434	1.0425	NaN	NaN	NaN	NaN	NaN	NaN	106	0.00409	1.1383e-05	1.13834	302.68
abietic acid	AG3083	2	4180573	1	0.53869	0.46482	1293	1.04252	NaN	NaN	NaN	NaN	NaN	NaN	99	0.00549	7.88621	9.20765	599.795
Circumference	CG2016	2	7481522	1	0.41946	0.51875	1443	1.04253	NaN	NaN	NaN	NaN	NaN	NaN	102	0.00425	0.00148	148.083	799.236
Levopimaric acid	AT214	3	17184237	2	0.6682	0.51519	1433	1.0426	-0.12119	0.695	0.4067	-0.9018	0.57142	0.45169	96	0.01496	1.3894e-05	1.38939	323.008
Abietic acid	AT487	3	18361979	1	0.52536	0.47027	1308	1.04265	NaN	NaN	NaN	NaN	NaN	NaN	105	0.00522	7.88621	9.20765	599.795
Sandaracopimaric acid	CT1308	2	7473491	1	0.40073	0.5282	1469	1.04274	NaN	NaN	NaN	NaN	NaN	NaN	103	0.00386	0.04733	0.21446	150.804
Levopimaric acid	AT2966	3	7428361	1	0.58958	0.44443	1236	1.04276	NaN	NaN	NaN	NaN	NaN	NaN	104	0.00608	1.3894e-05	1.38939	323.008
α-Pinene	CG1016	3	27198692	1	0.44203	0.50772	1412	1.04277	NaN	NaN	NaN	NaN	NaN	NaN	103	0.00449	17.1588	21.1734	680.444
Myrcene	CG615	2	3376157	1	0.40492	0.52606	1463	1.04277	NaN	NaN	NaN	NaN	NaN	NaN	103	0.00395	1.1383e-05	1.13834	302.68
dehydroabietic acid	AC1696	1	5562502	2	0.77758	0.46242	1286	1.04278	0.72166	1.53496	0.21842	-1.2438	0.05174	0.82055	102	0.01561	8.41082	13.0568	583.503
8,37-Dihydro pimaric acid	CG2016	2	7481522	1	0.54524	0.46207	1285	1.0428	NaN	NaN	NaN	NaN	NaN	NaN	102	0.00567	4.4759e-06	0.44759	207.469
W0	CG3460	3	7602160	1	0.56373	0.45452	1264	1.04281	NaN	NaN	NaN	NaN	NaN	NaN	106	0.00549	0.00279	0.00762	-191.78
Mercusic acid	CT960	2	6470320	1	0.5854	0.44625	1241	1.04281	NaN	NaN	NaN	NaN	NaN	NaN	94	0.00651	1.4291e-06	0.14291	91.0217
Myrcene	AT607	1	4175293	1	0.53201	0.46748	1300	1.04284	NaN	NaN	NaN	NaN	NaN	NaN	105	0.00513	1.1383e-05	1.13834	302.68
Dehydroabietic acid	GT309	1	2973508	2	0.60934	0.54589	1518	1.04287	-0.12779	0.8014	0.37301	-2.7302	0.45888	0.49985	99	0.00738	9.64544	0.40748	501.889
pimarinal	CT2362	1	9084979	1	0.40753	0.52469	1459	1.04291	NaN	NaN	NaN	NaN	NaN	NaN	106	0.0039	0.02848	0.07778	56.1712
WP	CG1016	3	27198692	1	4.92673	0.02877	80	1.04291	NaN	NaN	NaN	NaN	NaN	NaN	103	0.04937	0.39405	3.77044	431.055
7,13,39-Abietatrienoic acid (%)	GT1589	1	5353655	1	0.50983	0.47687	1326	1.04293	NaN	NaN	NaN	NaN	NaN	NaN	106	0.00458	4.6197e-06	0.46197	210.695
6,8,11,13-Abietatetraenoic acid	CT815	3	23999118	1	0.42364	0.51679	1437	1.04293	NaN	NaN	NaN	NaN	NaN	NaN	96	0.00423	2.4246e-06	0.24246	144.938
6,8,11,13-Abietatetraenoic acid	CG1885	3	17184120	1	0.52175	0.47187	1312	1.04301	NaN	NaN	NaN	NaN	NaN	NaN	101	0.00515	2.4246e-06	0.24246	144.938
Dehydroabietic acid	CT837	1	4429927	1	0.40686	0.52512	1460	1.04305	NaN	NaN	NaN	NaN	NaN	NaN	100	0.00244	9.64544	0.40748	501.889
pimaric acid	AG2249	1	9029842	1	0.59013	0.4442	1235	1.04306	NaN	NaN	NaN	NaN	NaN	NaN	105	0.0055	0.08149	0.20473	156.612
dehydroabietic acid	CG1216	4	11329241	2	0.77068	0.46543	1294	1.04308	0.47541	1.30455	0.25611	-2.0994	0.29081	0.5909	107	0.01492	8.41082	13.0568	583.503
Elliotinoic acid	AT666	4	4867968	2	0.66809	0.5151	1432	1.04315	0.06882	1.26792	0.26302	-0.25836	0.07708	0.78191	101	0.01794	0.33821	0.26178	207.94
Pimanthrene	AT417	3	9125043	1	0.44293	0.50723	1410	1.04324	NaN	NaN	NaN	NaN	NaN	NaN	107	0.00412	1.2895e-06	0.12895	80.5356
W0	CT105	4	6612098	2	0.67029	0.51407	1429	1.04325	-0.0064704	0.36922	0.54494	0.05455	1.05605	0.30684	98	0.01422	0.00279	0.00762	-191.78
Dehydroabietic aldehyde	AG2748	3	7410038	1	0.58719	0.44537	1238	1.04327	NaN	NaN	NaN	NaN	NaN	NaN	103	0.00607	8.41082	13.0568	583.503
Myrcene	CT1206	2	7473327	1	0.40794	0.52455	1458	1.04334	NaN	NaN	NaN	NaN	NaN	NaN	101	0.00404	1.1383e-05	1.13834	302.68
Sandaracopimaric acid	AG2249	1	9029842	1	0.43167	0.51269	1425	1.04337	NaN	NaN	NaN	NaN	NaN	NaN	105	0.00412	0.04733	0.21446	150.804
Pimaric acid	AT3440	3	7429527	1	0.58515	0.44614	1240	1.04339	NaN	NaN	NaN	NaN	NaN	NaN	104	0.00547	0.08149	0.20473	156.612
α-Pinene	CT300	2	4679610	2	0.64729	0.52566	1461	1.0434	-0.25028	0.14394	0.70521	-6.9555	1.09856	0.29713	106	0.01254	17.1588	21.1734	680.444
7,13,15-Abietatrienoic acid (%)	CG1815	4	2846701	1	0.36741	0.54581	1517	1.04341	NaN	NaN	NaN	NaN	NaN	NaN	105	0.0033	4.6197e-06	0.46197	210.695
α-Pinene	CG2429	1	9273299	1	0.44202	0.50768	1411	1.04342	NaN	NaN	NaN	NaN	NaN	NaN	106	0.00425	17.1588	21.1734	680.444
35-Hydroxyl hydrogen abietic acid	AG2901	2	3173329	1	0.40497	0.52603	1462	1.04342	NaN	NaN	NaN	NaN	NaN	NaN	103	0.00384	3.8169e-06	0.38169	191.221
Elliotinoic acid	CG2016	2	7481522	1	0.59169	0.44366	1233	1.04348	NaN	NaN	NaN	NaN	NaN	NaN	102	0.00558	0.33821	0.26178	207.94
W0	AT383	3	9598936	1	0.58618	0.44582	1239	1.04349	NaN	NaN	NaN	NaN	NaN	NaN	100	0.00625	0.00279	0.00762	-191.78
Cycloisilongifolene	AT214	3	17184237	2	0.75773	0.47173	1311	1.04349	-0.041879	0.46949	0.495	0.65435	1.11738	0.29334	96	0.01483	0.1558	0.11843	163.128
7,13,15-Abietatrienoic acid (%)	AG1156	4	6612185	1	2.70078	0.10399	289	1.0435	NaN	NaN	NaN	NaN	NaN	NaN	91	0.02902	3.27679	0.13744	133.326
pimaric acid	AT607	1	4175293	1	0.59057	0.44403	1234	1.04351	NaN	NaN	NaN	NaN	NaN	NaN	105	0.00556	0.08149	0.20473	156.612
42-Hydroxyl hydrogen abietic acid	CT2123	1	8510027	1	0.44044	0.50844	1413	1.04351	NaN	NaN	NaN	NaN	NaN	NaN	106	0.00424	3.27679	0.13744	133.326
Myrcene	CG2016	2	7481522	1	0.58788	0.44512	1237	1.04353	NaN	NaN	NaN	NaN	NaN	NaN	102	0.00575	1.1383e-05	1.13834	302.68
cymene	AG29	1	157104	2	2.44006	0.09249	257	1.04366	0.14788	4.75564	0.03162	-0.16931	0.22386	0.63717	104	0.04353	3.5108e-06	0.35108	182.695
7-Hydroxyl hydrogen abietic acid	AG1156	4	6612185	1	0.51053	0.47687	1325	1.04372	NaN	NaN	NaN	NaN	NaN	NaN	91	0.00764	3.8169e-06	0.38169	191.221
camphene	GT1589	1	5353655	1	0.42904	0.51396	1428	1.04376	NaN	NaN	NaN	NaN	NaN	NaN	106	0.00402	0.00553	0.06243	10.3647
pimarinal	AG3859	2	7473644	2	0.66792	0.51505	1431	1.04378	-0.012516	0.1513	0.69813	-0.34413	1.15495	0.2851	107	0.01277	0.02848	0.07778	56.1712
Cymene	CG4215	3	9124976	1	0.52244	0.47152	1310	1.04382	NaN	NaN	NaN	NaN	NaN	NaN	104	0.00467	3.5108e-06	0.35108	182.695
Isopimaric acid	CG1516	1	5353319	1	0.40807	0.52446	1457	1.04388	NaN	NaN	NaN	NaN	NaN	NaN	103	0.00421	16.1395	64.044	724.83
Palustric acid	AT641	1	2915078	1	0.42758	0.51476	1430	1.04392	NaN	NaN	NaN	NaN	NaN	NaN	101	0.00417	12.3617	77.2644	751.248
α-Pinene	CT560	4	3895352	2	0.67277	0.51261	1424	1.04394	0.00714	0.00011616	0.99142	-8.3153	1.34516	0.24892	106	0.01295	17.1588	21.1734	680.444
Sandaracopimaric acid	AT383	3	9598936	1	0.59313	0.44314	1231	1.04395	NaN	NaN	NaN	NaN	NaN	NaN	100	0.0058	0.04733	0.21446	150.804
Mercusic acid	CT241	2	4679573	2	0.68401	0.50722	1409	1.04396	0.01395	0.11462	0.73574	-0.30831	1.27809	0.26129	96	0.01384	1.4291e-06	0.14291	91.0217
pimanthrene	CT960	2	6470320	1	0.43068	0.51337	1426	1.04402	NaN	NaN	NaN	NaN	NaN	NaN	94	0.00443	1.2895e-06	0.12895	80.5356
43-Hydroxyl hydrogen abietic acid	CT1185	2	7473076	1	0.43909	0.50912	1414	1.04416	NaN	NaN	NaN	NaN	NaN	NaN	104	0.00427	3.27679	0.13744	133.326
β-Pinene	CG1904	1	8366411	1	0.59151	0.44363	1232	1.04426	NaN	NaN	NaN	NaN	NaN	NaN	107	0.00566	3.39476	12.1971	573.878
Myrcene	CT300	2	4679610	2	0.67308	0.51246	1423	1.04437	0.09493	0.77675	0.38027	0.80484	0.5422	0.46326	106	0.01292	1.1383e-05	1.13834	302.68
DBH	CG1904	1	8366411	1	0.44328	0.50706	1408	1.04437	NaN	NaN	NaN	NaN	NaN	NaN	107	0.00422	0.00015019	15.0191	565.815
dehydroabietic acid	GT225	1	2915242	1	0.42932	0.51391	1427	1.04439	NaN	NaN	NaN	NaN	NaN	NaN	101	0.00434	8.41082	13.0568	583.503
pimanthrene	CT377	2	5821096	2	0.67619	0.51103	1419	1.04439	0.0341	0.83442	0.36336	-0.26142	0.51881	0.47316	100	0.01293	1.2895e-06	0.12895	80.5356
6,8,11,13-Abietatetraenoic acid (%)	AG493	4	3548007	1	0.43804	0.50965	1415	1.04451	NaN	NaN	NaN	NaN	NaN	NaN	102	0.00431	2.4246e-06	0.24246	144.938
Dipentene	CG1815	4	2846701	1	0.59311	0.44305	1230	1.04459	NaN	NaN	NaN	NaN	NaN	NaN	105	0.0053	0.41631	0.16131	160.182
dehydroabietic acid	AG383	1	3205252	2	0.6768	0.51078	1418	1.04461	0.64594	1.20667	0.27489	1.13406	0.0785	0.77998	98	0.0148	8.41082	13.0568	583.503
DBH	AC1459	1	4836542	1	0.59485	0.44237	1228	1.04468	NaN	NaN	NaN	NaN	NaN	NaN	106	0.00567	0.00015019	15.0191	565.815
dehydroabietic acid	AT641	1	2915078	1	0.45689	0.50073	1390	1.04469	NaN	NaN	NaN	NaN	NaN	NaN	101	0.00459	8.41082	13.0568	583.503
Palustric acid	AG1856	2	7480880	1	2.66316	0.10591	294	1.04469	NaN	NaN	NaN	NaN	NaN	NaN	104	0.02567	12.3617	77.2644	751.248
Dehydroabietic acid	CT1308	2	7473491	1	0.43336	0.5119	1421	1.04469	NaN	NaN	NaN	NaN	NaN	NaN	103	0.00259	9.64544	0.40748	501.889
Camphene	CG915	4	6401332	2	0.67463	0.51167	1420	1.04496	0.02711	0.83449	0.3632	-0.039869	0.31795	0.57412	106	0.01267	0.00553	0.06243	10.3647
Isopimaric acid	GT1131	1	4490461	1	0.43225	0.5124	1422	1.04498	NaN	NaN	NaN	NaN	NaN	NaN	106	0.00422	16.1395	64.044	724.83
7,13,41-Abietatrienoic acid (%)	CT241	2	4679573	2	0.68657	0.50594	1404	1.04503	-0.077093	1.08324	0.30079	-0.2463	0.25233	0.61668	96	0.01261	4.6197e-06	0.46197	210.695
α-Pinene	AT241	4	2851075	1	0.59368	0.44291	1229	1.04511	NaN	NaN	NaN	NaN	NaN	NaN	101	0.00599	17.1588	21.1734	680.444
WP	AG2793	1	9300391	1	2.70139	0.10343	287	1.04511	NaN	NaN	NaN	NaN	NaN	NaN	105	0.02672	0.39405	3.77044	431.055
Circumference	CG1904	1	8366411	1	0.44328	0.50706	1407	1.04511	NaN	NaN	NaN	NaN	NaN	NaN	107	0.00422	0.00148	148.083	799.236
W0	CG1016	3	27198692	1	3.55513	0.06235	173	1.04517	NaN	NaN	NaN	NaN	NaN	NaN	103	0.0354	0.00279	0.00762	-191.78
Mercusic acid	CT2362	1	9084979	1	0.45695	0.50061	1389	1.04519	NaN	NaN	NaN	NaN	NaN	NaN	106	0.00432	1.4291e-06	0.14291	91.0217
Pimarinal	CG3460	3	7602160	1	0.43563	0.51076	1417	1.04531	NaN	NaN	NaN	NaN	NaN	NaN	106	0.00416	0.02848	0.07778	56.1712
6,8,11,13-Abietatetraenoic acid (%)	AT241	4	2851075	1	0.45535	0.50144	1391	1.04542	NaN	NaN	NaN	NaN	NaN	NaN	101	0.00466	2.4246e-06	0.24246	144.938
WP	CT105	4	6612098	2	0.74253	0.47877	1328	1.04551	-0.13314	0.34713	0.5572	1.29927	1.23352	0.26965	98	0.01508	0.39405	3.77044	431.055
7,13,15-Abietatrienoic acid (%)	AT740	4	4980478	1	0.44591	0.50582	1403	1.04553	NaN	NaN	NaN	NaN	NaN	NaN	106	0.00431	3.27679	0.13744	133.326
Circumference	AC1459	1	4836542	1	0.59485	0.44237	1227	1.04554	NaN	NaN	NaN	NaN	NaN	NaN	106	0.00567	0.00148	148.083	799.236
Mercusic acid	CG615	2	3376157	1	0.43618	0.51054	1416	1.0456	NaN	NaN	NaN	NaN	NaN	NaN	103	0.00415	1.4291e-06	0.14291	91.0217
Mercusic acid	GT1589	1	5353655	1	0.44353	0.50696	1406	1.04565	NaN	NaN	NaN	NaN	NaN	NaN	106	0.00419	1.4291e-06	0.14291	91.0217
31-Hydroxyl hydrogen abietic acid	CT377	2	5821096	2	0.85725	0.42765	1186	1.04569	-0.08077	1.58198	0.21163	-0.2268	0.13194	0.71726	100	0.01648	3.8169e-06	0.38169	191.221
6,8,11,20-Abietatetraenoic acid (%)	CT377	2	5821096	2	2.44475	0.09231	256	1.0457	0.08026	2.45907	0.12024	0.77535	2.42727	0.12264	100	0.0484	2.4246e-06	0.24246	144.938
dehydroabietic acid	CG915	4	6401332	2	2.31745	0.10385	288	1.04571	0.52198	1.21353	0.27331	-2.0174	3.00782	0.08598	106	0.04497	8.41082	13.0568	583.503
cymene	CT300	2	4679610	2	0.74256	0.47853	1327	1.04577	-0.065365	1.19402	0.27717	-0.31383	0.26729	0.60631	106	0.01318	3.5108e-06	0.35108	182.695
DBH	AG2901	2	3173329	1	0.45724	0.50053	1388	1.04578	NaN	NaN	NaN	NaN	NaN	NaN	103	0.00462	0.00015019	15.0191	565.815
α-Pinene	AG2280	1	9084948	1	0.46727	0.49586	1375	1.04581	NaN	NaN	NaN	NaN	NaN	NaN	104	0.00464	17.1588	21.1734	680.444
Dipentene	CT487	2	6041279	1	2.89683	0.09196	255	1.04582	NaN	NaN	NaN	NaN	NaN	NaN	103	0.02635	0.41631	0.16131	160.182
Mercusic acid	AT487	3	18361979	1	0.46792	0.49554	1374	1.0459	NaN	NaN	NaN	NaN	NaN	NaN	105	0.00445	1.4291e-06	0.14291	91.0217
7-Hydroxyl hydrogen abietic acid	AT487	4	2852810	1	3.99682	0.04833	134	1.04595	NaN	NaN	NaN	NaN	NaN	NaN	105	0.03816	3.8169e-06	0.38169	191.221
Myrcene	AC1459	1	4836542	1	0.44387	0.50679	1405	1.04604	NaN	NaN	NaN	NaN	NaN	NaN	106	0.00425	1.1383e-05	1.13834	302.68
Myrcene	CG869	4	4980568	1	0.63665	0.42708	1184	1.04606	NaN	NaN	NaN	NaN	NaN	NaN	94	0.0069	1.1383e-05	1.13834	302.68
Levopimaric acid	CT2096	1	8367944	1	0.59567	0.44224	1226	1.04608	NaN	NaN	NaN	NaN	NaN	NaN	97	0.00691	1.3894e-05	1.38939	323.008
cymene	CG483	1	3206090	2	0.68644	0.50577	1402	1.04617	0.05813	0.59312	0.44307	0.49766	0.63525	0.42736	105	0.01219	3.5108e-06	0.35108	182.695
W0	CG350	2	5058124	1	0.63465	0.42754	1185	1.0463	NaN	NaN	NaN	NaN	NaN	NaN	106	0.00616	0.00279	0.00762	-191.78
Neoabietic acid	GT1589	1	5353655	1	0.63763	0.42646	1182	1.04631	NaN	NaN	NaN	NaN	NaN	NaN	106	0.00627	0.0003814	38.1402	660.874
pimarinal	AT641	2	4180789	2	0.72539	0.48672	1349	1.04632	-0.043113	1.44835	0.23169	0.00701	0.0009449	0.97554	105	0.01406	0.02848	0.07778	56.1712
Circumference	CG1885	3	17184120	1	0.63988	0.42575	1180	1.04633	NaN	NaN	NaN	NaN	NaN	NaN	101	0.00711	0.00148	148.083	799.236
Cycloisolongifolene	GT2589	2	7482182	1	0.48505	0.48783	1352	1.04638	NaN	NaN	NaN	NaN	NaN	NaN	102	0.0044	0.1558	0.11843	163.128
Dehydroabietic aldehyde	AC3489	3	7602186	1	0.44798	0.50482	1399	1.04645	NaN	NaN	NaN	NaN	NaN	NaN	107	0.00434	8.41082	13.0568	583.503
8,39-Dihydro pimaric acid	CG1516	1	5353319	1	0.46819	0.49545	1373	1.04647	NaN	NaN	NaN	NaN	NaN	NaN	103	0.00452	4.4759e-06	0.44759	207.469
Myrcene	CG3460	3	7602160	1	0.63644	0.42689	1183	1.04648	NaN	NaN	NaN	NaN	NaN	NaN	106	0.00607	1.1383e-05	1.13834	302.68
Circumference	AG2901	2	3173329	1	0.45724	0.50053	1387	1.04653	NaN	NaN	NaN	NaN	NaN	NaN	103	0.00462	0.00148	148.083	799.236
W0	CG1885	3	17184120	1	0.4472	0.50529	1400	1.04667	NaN	NaN	NaN	NaN	NaN	NaN	101	0.00461	0.00279	0.00762	-191.78
Palustric acid	AT2966	3	7428361	1	0.44934	0.50422	1397	1.0467	NaN	NaN	NaN	NaN	NaN	NaN	104	0.00427	12.3617	77.2644	751.248
6,8,11,38-Abietatetraenoic acid (%)	GT1131	1	4490461	1	0.46549	0.49665	1376	1.04672	NaN	NaN	NaN	NaN	NaN	NaN	106	0.00454	2.4246e-06	0.24246	144.938
pimaric acid	AG2160	1	9023947	1	0.44639	0.50569	1401	1.04675	NaN	NaN	NaN	NaN	NaN	NaN	100	0.0042	0.08149	0.20473	156.612
Cycloisolongifolene	AG653	1	4429897	1	0.4577	0.50028	1386	1.04676	NaN	NaN	NaN	NaN	NaN	NaN	105	0.00419	0.1558	0.11843	163.128
8,40-Dihydro pimaric acid	AG2901	2	3173329	1	0.45853	0.49992	1385	1.04676	NaN	NaN	NaN	NaN	NaN	NaN	103	0.00476	4.4759e-06	0.44759	207.469
W0	CG1516	1	5353319	1	0.44853	0.50463	1398	1.0468	NaN	NaN	NaN	NaN	NaN	NaN	103	0.00437	0.00279	0.00762	-191.78
Dehydroabietic acid	CG4215	3	9124976	1	0.45	0.50391	1396	1.0468	NaN	NaN	NaN	NaN	NaN	NaN	104	0.00269	9.64544	0.40748	501.889
8,35-Dihydro pimaric acid	CT487	2	6041279	1	0.59543	0.4422	1225	1.04684	NaN	NaN	NaN	NaN	NaN	NaN	103	0.00601	4.4759e-06	0.44759	207.469
pimanthrene	GT309	1	2973508	2	0.73423	0.48266	1337	1.04691	0.02987	0.59615	0.44203	0.35016	0.92807	0.33789	99	0.01418	1.2895e-06	0.12895	80.5356
DBH	AG3083	2	4180573	1	0.48783	0.48664	1348	1.04693	NaN	NaN	NaN	NaN	NaN	NaN	99	0.00502	0.00015019	15.0191	565.815
α-Pinene	AT414	2	5923120	1	0.48511	0.48773	1351	1.04694	NaN	NaN	NaN	NaN	NaN	NaN	106	0.00466	17.1588	21.1734	680.444
β-Pinene	AT3440	3	7429527	1	0.50317	0.47979	1329	1.04695	NaN	NaN	NaN	NaN	NaN	NaN	104	0.00495	3.39476	12.1971	573.878
β-Pinene	AT641	1	2915078	1	2.87655	0.09315	258	1.04703	NaN	NaN	NaN	NaN	NaN	NaN	101	0.02936	3.39476	12.1971	573.878
α-Pinene	AT740	4	4980478	1	0.61321	0.43543	1206	1.04705	NaN	NaN	NaN	NaN	NaN	NaN	106	0.00608	17.1588	21.1734	680.444
DBH	CT377	2	5821096	2	0.73627	0.48167	1334	1.04711	-0.065554	0.02648	0.87108	-4.7097	1.44581	0.23225	100	0.0149	0.00015019	15.0191	565.815
pimaric acid	GT2174	1	9024005	1	0.49755	0.4824	1336	1.04713	NaN	NaN	NaN	NaN	NaN	NaN	96	0.00487	0.08149	0.20473	156.612
Palustric acid	AT666	4	4867968	2	0.70766	0.4954	1372	1.04713	-0.50615	0.27069	0.60409	-10.693	1.11867	0.29292	101	0.01476	12.3617	77.2644	751.248
Cycloisilongifolene	AG493	4	3548007	1	0.63792	0.42644	1181	1.04714	NaN	NaN	NaN	NaN	NaN	NaN	102	0.00595	0.1558	0.11843	163.128
pimanthrene	GT2589	2	7482182	1	0.49807	0.48206	1335	1.04717	NaN	NaN	NaN	NaN	NaN	NaN	102	0.005	1.2895e-06	0.12895	80.5356
DBH	CG1885	3	17184120	1	0.63988	0.42575	1179	1.04722	NaN	NaN	NaN	NaN	NaN	NaN	101	0.00711	0.00015019	15.0191	565.815
Myrcene	AG793	2	6425970	2	0.69059	0.50376	1395	1.04724	0.11626	0.91349	0.34159	-0.79398	0.54055	0.464	103	0.01339	1.1383e-05	1.13834	302.68
Palustric acid	CG1904	1	8366411	1	0.45938	0.49947	1383	1.04733	NaN	NaN	NaN	NaN	NaN	NaN	107	0.00425	12.3617	77.2644	751.248
pimarinal	GT2589	2	7482182	1	0.50203	0.48033	1330	1.04734	NaN	NaN	NaN	NaN	NaN	NaN	102	0.00484	0.02848	0.07778	56.1712
pimaric acid	AG1748	1	8075572	1	0.50102	0.48071	1331	1.04738	NaN	NaN	NaN	NaN	NaN	NaN	105	0.00466	0.08149	0.20473	156.612
DBH	CT1030	1	4430055	2	0.8445	0.43307	1199	1.04746	0.12434	0.04416	0.83403	-5.2552	1.68443	0.19758	99	0.01739	0.00015019	15.0191	565.815
7-Hydroxyl hydrogen abietic acid	CG915	4	6401332	2	0.83889	0.43524	1205	1.04747	0.07505	1.10164	0.29646	0.15733	0.8307	0.36428	106	0.01585	3.8169e-06	0.38169	191.221
abietic acid	AG653	1	4429897	1	0.62253	0.43199	1196	1.04747	NaN	NaN	NaN	NaN	NaN	NaN	105	0.00594	7.88621	9.20765	599.795
Sandaracopimaric acid	AT740	4	4980478	1	0.50006	0.48112	1332	1.04748	NaN	NaN	NaN	NaN	NaN	NaN	106	0.00477	0.04733	0.21446	150.804
Palustric acid	AC1459	1	4836542	1	0.45843	0.49992	1384	1.04752	NaN	NaN	NaN	NaN	NaN	NaN	106	0.00433	12.3617	77.2644	751.248
Myrcene	AT414	4	2852707	2	0.82329	0.44213	1224	1.04753	0.10645	0.91844	0.34034	0.88353	0.67065	0.4149	101	0.01686	1.1383e-05	1.13834	302.68
Circumference	AT241	4	2851075	1	0.60616	0.43817	1213	1.04756	NaN	NaN	NaN	NaN	NaN	NaN	101	0.00622	0.00148	148.083	799.236
7,13,15-Abietatrienoic acid	AG2748	3	7410038	1	0.60317	0.43926	1216	1.04758	NaN	NaN	NaN	NaN	NaN	NaN	103	0.00546	4.6197e-06	0.46197	210.695
8,14-Dihydro pimaric acid	AT740	4	4980478	1	0.60392	0.43892	1215	1.04763	NaN	NaN	NaN	NaN	NaN	NaN	106	0.0058	4.4759e-06	0.44759	207.469
camphene	CT2362	1	9084979	1	0.61451	0.43495	1204	1.04764	NaN	NaN	NaN	NaN	NaN	NaN	106	0.00574	0.00553	0.06243	10.3647
α-Pinene	AT1766	1	8366368	2	0.84169	0.43424	1202	1.04767	-1.2342	1.67255	0.19912	0.87538	0.14452	0.7047	100	0.01837	17.1588	21.1734	680.444
7,13,15-Abietatrienoic acid (%)	CT560	4	3895352	2	0.72326	0.48771	1350	1.04767	0.07401	1.21188	0.27363	-0.33533	0.23846	0.6264	106	0.01302	4.6197e-06	0.46197	210.695
Circumference	AG3083	2	4180573	1	0.48783	0.48664	1347	1.0477	NaN	NaN	NaN	NaN	NaN	NaN	99	0.00502	0.00148	148.083	799.236
WP	CG1760	3	27199765	1	0.49191	0.48484	1342	1.04772	NaN	NaN	NaN	NaN	NaN	NaN	98	0.00516	0.39405	3.77044	431.055
Mercusic acid	GT2174	1	9024005	1	0.61883	0.43355	1200	1.04775	NaN	NaN	NaN	NaN	NaN	NaN	96	0.00656	1.4291e-06	0.14291	91.0217
dehydroabietic acid	CT1925	2	7481079	1	2.70354	0.10333	286	1.04775	NaN	NaN	NaN	NaN	NaN	NaN	104	0.02704	8.41082	13.0568	583.503
8,14-Dihydro pimaric acid	AG1156	4	6612185	1	0.48891	0.48632	1346	1.04779	NaN	NaN	NaN	NaN	NaN	NaN	91	0.00498	4.4759e-06	0.44759	207.469
Camphene	AT214	3	17184237	2	0.73053	0.48452	1341	1.04781	-0.020056	0.41129	0.52297	0.26923	1.11007	0.29492	96	0.016	0.00553	0.06243	10.3647
36-Hydroxyl hydrogen abietic acid	GT1589	1	5353655	1	0.63994	0.42563	1178	1.04782	NaN	NaN	NaN	NaN	NaN	NaN	106	0.00619	3.27679	0.13744	133.326
dehydroabietic acid	CT2362	1	9084979	1	0.46825	0.49538	1371	1.04785	NaN	NaN	NaN	NaN	NaN	NaN	106	0.00454	8.41082	13.0568	583.503
Palustric acid	GT1131	1	4490461	1	0.45038	0.5037	1394	1.04787	NaN	NaN	NaN	NaN	NaN	NaN	106	0.00418	12.3617	77.2644	751.248
Myrcene	CG350	2	5058124	1	0.61715	0.43397	1201	1.04789	NaN	NaN	NaN	NaN	NaN	NaN	106	0.00592	1.1383e-05	1.13834	302.68
Circumference	CT377	2	5821096	2	0.73627	0.48167	1333	1.04789	-0.20584	0.02648	0.87108	-14.789	1.44581	0.23225	100	0.0149	0.00148	148.083	799.236
33-Hydroxyl hydrogen abietic acid	CG2429	1	9273299	1	0.49306	0.4842	1340	1.0479	NaN	NaN	NaN	NaN	NaN	NaN	106	0.00464	3.8169e-06	0.38169	191.221
Circumference	CG1323	3	11895612	1	0.62406	0.43145	1194	1.04791	NaN	NaN	NaN	NaN	NaN	NaN	104	0.00602	0.00148	148.083	799.236
Dehydroabietic acid	GT1131	1	4490461	1	0.45955	0.4994	1382	1.04795	NaN	NaN	NaN	NaN	NaN	NaN	106	0.00274	9.64544	0.40748	501.889
WP	CG915	4	6401332	2	0.69188	0.50304	1392	1.048	0.24027	1.0616	0.30536	-0.22602	0.16313	0.68716	106	0.01311	0.39405	3.77044	431.055
W0	GT134	1	1947984	1	3.55889	0.06216	172	1.04805	NaN	NaN	NaN	NaN	NaN	NaN	105	0.0348	0.00279	0.00762	-191.78
Myrcene	AG398	1	3205262	1	0.45144	0.50343	1393	1.04806	NaN	NaN	NaN	NaN	NaN	NaN	93	0.00464	1.1383e-05	1.13834	302.68
DBH	AG2922	2	3173529	1	0.48946	0.4861	1345	1.0481	NaN	NaN	NaN	NaN	NaN	NaN	90	0.0053	0.00015019	15.0191	565.815
Palustric acid	CG1815	4	2846701	1	0.59571	0.44206	1223	1.04822	NaN	NaN	NaN	NaN	NaN	NaN	105	0.00566	12.3617	77.2644	751.248
W0	AT2966	3	7428361	1	0.6043	0.43881	1214	1.04823	NaN	NaN	NaN	NaN	NaN	NaN	104	0.00601	0.00279	0.00762	-191.78
pimanthrene	AG29	1	157104	2	0.84668	0.43198	1195	1.04832	-0.010594	0.06645	0.79712	0.2793	1.65852	0.20087	104	0.01589	1.2895e-06	0.12895	80.5356
Circumference	CT1030	1	4430055	2	0.8445	0.43307	1198	1.04833	0.39042	0.04416	0.83403	-16.501	1.68443	0.19758	99	0.01739	0.00148	148.083	799.236
Mercusic acid	AT641	1	2915078	1	0.64263	0.42476	1175	1.04834	NaN	NaN	NaN	NaN	NaN	NaN	101	0.00633	1.4291e-06	0.14291	91.0217
Pimaric acid	AT487	3	18361979	1	0.45995	0.49923	1381	1.04835	NaN	NaN	NaN	NaN	NaN	NaN	105	0.00429	0.08149	0.20473	156.612
β-Pinene	GT1131	1	4490461	1	0.49338	0.48406	1339	1.04837	NaN	NaN	NaN	NaN	NaN	NaN	106	0.00473	3.39476	12.1971	573.878
7,13,37-Abietatrienoic acid (%)	CT2096	1	8367944	1	0.60933	0.43707	1209	1.04839	NaN	NaN	NaN	NaN	NaN	NaN	97	0.00553	4.6197e-06	0.46197	210.695
Cycloisilongifolene	AT383	3	9598936	1	0.62666	0.43057	1191	1.04841	NaN	NaN	NaN	NaN	NaN	NaN	100	0.00579	0.1558	0.11843	163.128
DBH	AT241	4	2851075	1	0.60616	0.43817	1212	1.04843	NaN	NaN	NaN	NaN	NaN	NaN	101	0.00622	0.00015019	15.0191	565.815
Elliotinoic acid	CT2123	1	8510027	1	0.61452	0.43494	1203	1.04848	NaN	NaN	NaN	NaN	NaN	NaN	106	0.00578	0.33821	0.26178	207.94
abietic acid	CG869	4	4980568	1	0.49458	0.48375	1338	1.04849	NaN	NaN	NaN	NaN	NaN	NaN	94	0.00581	7.88621	9.20765	599.795
dehydroabietic acid	AT607	1	4175293	1	0.46841	0.49532	1370	1.04849	NaN	NaN	NaN	NaN	NaN	NaN	105	0.00463	8.41082	13.0568	583.503
Sandaracopimaric acid	AG2696	3	6733476	1	0.60117	0.44002	1217	1.04853	NaN	NaN	NaN	NaN	NaN	NaN	103	0.0058	0.04733	0.21446	150.804
α-Pinene	AG2901	2	3173329	1	0.59638	0.44184	1222	1.04856	NaN	NaN	NaN	NaN	NaN	NaN	103	0.00606	17.1588	21.1734	680.444
Neoabietic acid	AT3440	3	7429527	1	0.62038	0.43281	1197	1.04858	NaN	NaN	NaN	NaN	NaN	NaN	104	0.00637	0.0003814	38.1402	660.874
DBH	GT1131	1	4490461	1	0.63997	0.42562	1177	1.04868	NaN	NaN	NaN	NaN	NaN	NaN	106	0.00619	0.00015019	15.0191	565.815
Dehydroabietic aldehyde	AG2696	3	6733476	1	0.462	0.49831	1378	1.04869	NaN	NaN	NaN	NaN	NaN	NaN	103	0.00464	8.41082	13.0568	583.503
Mercusic acid	CG1216	4	11329241	2	0.85028	0.43036	1190	1.04878	-0.031088	0.65558	0.42005	-0.381	0.99421	0.32112	107	0.01604	1.4291e-06	0.14291	91.0217
DBH	CG1323	3	11895612	1	0.62406	0.43145	1193	1.04879	NaN	NaN	NaN	NaN	NaN	NaN	104	0.00602	0.00015019	15.0191	565.815
pimanthrene	CT560	4	3895352	2	0.82499	0.44123	1220	1.04883	0.03655	1.05897	0.30596	-0.28024	0.59666	0.44169	106	0.01547	1.2895e-06	0.12895	80.5356
Elliotinoic acid	GT2174	1	9024005	1	0.59932	0.44087	1219	1.04883	NaN	NaN	NaN	NaN	NaN	NaN	96	0.00604	0.33821	0.26178	207.94
8,38-Dihydro pimaric acid	AT641	1	2915078	1	0.48172	0.48934	1353	1.04884	NaN	NaN	NaN	NaN	NaN	NaN	101	0.00466	4.4759e-06	0.44759	207.469
Neoabietic acid	AG856	3	27040373	1	0.60648	0.43799	1211	1.04886	NaN	NaN	NaN	NaN	NaN	NaN	104	0.00603	0.0003814	38.1402	660.874
Neoabietic acid	AG383	1	3205252	2	0.70247	0.49803	1377	1.04886	-0.8604	0.91689	0.34083	4.9969	0.6264	0.43074	98	0.01508	0.0003814	38.1402	660.874
Circumference	AG2922	2	3173529	1	0.48946	0.4861	1344	1.04888	NaN	NaN	NaN	NaN	NaN	NaN	90	0.0053	0.00148	148.083	799.236
Camphene	CG1815	4	2846701	1	0.62982	0.42932	1187	1.04889	NaN	NaN	NaN	NaN	NaN	NaN	105	0.0059	0.00553	0.06243	10.3647
8,14-Dihydro pimaric acid	CG1216	4	11329241	2	0.83323	0.43764	1210	1.04889	0.07321	1.16092	0.28387	-0.50278	0.55281	0.45891	107	0.01594	4.4759e-06	0.44759	207.469
Cymene	AT417	3	9125043	1	0.64269	0.42462	1174	1.04889	NaN	NaN	NaN	NaN	NaN	NaN	107	0.0057	3.5108e-06	0.35108	182.695
dehydroabietic acid	AG698	2	6041506	1	0.60924	0.43692	1208	1.0489	NaN	NaN	NaN	NaN	NaN	NaN	106	0.00602	8.41082	13.0568	583.503
Mercusic acid	CG350	2	5058124	1	0.47664	0.49155	1359	1.04893	NaN	NaN	NaN	NaN	NaN	NaN	106	0.00451	1.4291e-06	0.14291	91.0217
abietic acid	GT2589	2	7482182	1	0.46881	0.49519	1369	1.04898	NaN	NaN	NaN	NaN	NaN	NaN	102	0.00469	7.88621	9.20765	599.795
dehydroabietic acid	CT377	2	5821096	2	0.7276	0.4858	1343	1.04901	0.51362	1.3609	0.24637	-1.0799	0.06146	0.80475	100	0.01625	8.41082	13.0568	583.503
6,8,11,39-Abietatetraenoic acid (%)	AT641	2	4180789	2	0.69971	0.49919	1380	1.04902	0.0503	0.80472	0.37188	0.25139	0.50213	0.48025	105	0.0137	2.4246e-06	0.24246	144.938
Abietic acid	CG1016	3	27198692	1	0.62779	0.4301	1189	1.04902	NaN	NaN	NaN	NaN	NaN	NaN	103	0.00628	7.88621	9.20765	599.795
camphene	CG1516	1	5353319	1	2.60747	0.10961	303	1.04907	NaN	NaN	NaN	NaN	NaN	NaN	103	0.02445	0.00553	0.06243	10.3647
Elliotinoic acid	AT1766	1	8366368	2	3.10367	0.04956	137	1.04908	0.21052	5.05354	0.02694	0.11293	0.27615	0.60049	100	0.05926	0.33821	0.26178	207.94
abietic acid	CT105	4	6612098	2	2.26884	0.10925	302	1.04909	-1.0769	4.33924	0.04005	-0.9054	0.13554	0.71361	98	0.04511	7.88621	9.20765	599.795
α-Pinene	CG1885	3	17184120	1	0.62474	0.43126	1192	1.04921	NaN	NaN	NaN	NaN	NaN	NaN	101	0.00636	17.1588	21.1734	680.444
α-Pinene	CT1185	2	7473076	1	0.6099	0.43671	1207	1.04926	NaN	NaN	NaN	NaN	NaN	NaN	104	0.00616	17.1588	21.1734	680.444
Dipentene	AT666	4	4867968	2	0.82656	0.44071	1218	1.04931	0.05546	1.39918	0.23984	0.29598	0.30871	0.57979	101	0.01532	0.41631	0.16131	160.182
Cycloisolongifolene	CT114	2	4180603	2	0.71471	0.49209	1360	1.04931	0.04905	0.05145	0.82107	0.78131	1.4105	0.2381	97	0.01345	0.1558	0.11843	163.128
Mercusic acid	CG1145	3	11414383	1	0.4746	0.49247	1361	1.04935	NaN	NaN	NaN	NaN	NaN	NaN	106	0.00448	1.4291e-06	0.14291	91.0217
Dehydroabietic aldehyde	AT2966	3	7428361	1	0.59639	0.44182	1221	1.04937	NaN	NaN	NaN	NaN	NaN	NaN	104	0.00579	8.41082	13.0568	583.503
Camphene	AG1156	4	6612185	1	0.64405	0.42449	1173	1.04946	NaN	NaN	NaN	NaN	NaN	NaN	91	0.00746	0.00553	0.06243	10.3647
α-Pinene	CT2362	1	9084979	1	0.47767	0.49108	1357	1.04947	NaN	NaN	NaN	NaN	NaN	NaN	106	0.00469	17.1588	21.1734	680.444
Circumference	GT1131	1	4490461	1	0.63997	0.42562	1176	1.04957	NaN	NaN	NaN	NaN	NaN	NaN	106	0.00619	0.00148	148.083	799.236
cymene	CT1030	1	4430055	2	0.71582	0.49149	1358	1.04957	0.10164	1.26215	0.26417	-0.32989	0.28396	0.5954	99	0.01286	3.5108e-06	0.35108	182.695
Circumference	CG1760	3	27199765	1	0.46913	0.49511	1368	1.04958	NaN	NaN	NaN	NaN	NaN	NaN	98	0.00562	0.00148	148.083	799.236
α-Pinene	AT1440	3	27199404	1	0.46018	0.49911	1379	1.04961	NaN	NaN	NaN	NaN	NaN	NaN	106	0.00456	17.1588	21.1734	680.444
7,13,15-Abietatrienoic acid (%)	AT241	4	2851075	1	0.48004	0.49009	1354	1.04968	NaN	NaN	NaN	NaN	NaN	NaN	101	0.0047	3.27679	0.13744	133.326
Neoabietic acid	AT487	4	2852810	1	2.39087	0.12524	346	1.0497	NaN	NaN	NaN	NaN	NaN	NaN	105	0.02357	0.0003814	38.1402	660.874
Dehydroabietic acid	AT383	3	9598936	1	2.899	0.09194	254	1.04971	NaN	NaN	NaN	NaN	NaN	NaN	100	0.01743	9.64544	0.40748	501.889
6,8,11,13-Abietatetraenoic acid	AT1440	3	27199404	1	0.62768	0.43008	1188	1.04986	NaN	NaN	NaN	NaN	NaN	NaN	106	0.00612	2.4246e-06	0.24246	144.938
pimaric acid	CT105	4	6612098	2	0.71782	0.49056	1355	1.04991	0.00774	0.01689	0.89687	0.35672	1.40427	0.2391	98	0.01358	0.08149	0.20473	156.612
Neoabietic acid	CT585	4	3895510	1	0.47031	0.49455	1366	1.04992	NaN	NaN	NaN	NaN	NaN	NaN	99	0.00487	0.0003814	38.1402	660.874
Cycloisilongifolene	CG1145	3	11414383	1	0.64459	0.42396	1171	1.04994	NaN	NaN	NaN	NaN	NaN	NaN	106	0.00583	0.1558	0.11843	163.128
pimaric acid	AG2901	2	3173329	1	0.47248	0.49349	1363	1.04998	NaN	NaN	NaN	NaN	NaN	NaN	103	0.0044	0.08149	0.20473	156.612
Dipentene	GT225	1	2915242	1	0.64782	0.4229	1168	1.05001	NaN	NaN	NaN	NaN	NaN	NaN	101	0.00597	0.41631	0.16131	160.182
Myrcene	AT1766	1	8366368	2	0.71	0.49429	1365	1.05014	-0.18176	1.25646	0.26521	-0.018958	0.00248	0.9604	100	0.0144	1.1383e-05	1.13834	302.68
Neoabietic acid	CG483	1	3206090	2	0.71632	0.49108	1356	1.05024	0.87698	1.24279	0.26766	2.05593	0.0998	0.75274	105	0.0141	0.0003814	38.1402	660.874
8,14-Dihydro pimaric acid	AG1199	3	27198816	1	2.47553	0.11879	328	1.05028	NaN	NaN	NaN	NaN	NaN	NaN	106	0.02376	4.4759e-06	0.44759	207.469
Dehydroabietic aldehyde	CG1760	3	27199765	1	4.01023	0.04817	133	1.05032	NaN	NaN	NaN	NaN	NaN	NaN	98	0.04199	8.41082	13.0568	583.503
7,13,15-Abietatrienoic acid	AG1199	3	27198816	1	0.64312	0.42448	1172	1.05033	NaN	NaN	NaN	NaN	NaN	NaN	106	0.00577	4.6197e-06	0.46197	210.695
DBH	CG1760	3	27199765	1	0.46913	0.49511	1367	1.05034	NaN	NaN	NaN	NaN	NaN	NaN	98	0.00562	0.00015019	15.0191	565.815
W0	AG1895	2	7481006	1	0.64539	0.42377	1170	1.05037	NaN	NaN	NaN	NaN	NaN	NaN	101	0.00673	0.00279	0.00762	-191.78
Palustric acid	CG1323	3	11895612	1	0.47274	0.49335	1362	1.05045	NaN	NaN	NaN	NaN	NaN	NaN	104	0.00456	12.3617	77.2644	751.248
7,13,40-Abietatrienoic acid (%)	CT837	1	4429927	1	0.47127	0.49409	1364	1.05048	NaN	NaN	NaN	NaN	NaN	NaN	100	0.00427	4.6197e-06	0.46197	210.695
Elliotinoic acid	CG1145	3	11414383	1	0.64572	0.42355	1169	1.05072	NaN	NaN	NaN	NaN	NaN	NaN	106	0.00607	0.33821	0.26178	207.94
Cycloisolongifolene	AG793	2	6425970	2	0.86842	0.42289	1167	1.05088	0.04667	0.76062	0.38531	0.58006	0.87761	0.35121	103	0.01604	0.1558	0.11843	163.128
Myrcene	CG1760	3	27199765	1	2.70752	0.10329	285	1.05102	NaN	NaN	NaN	NaN	NaN	NaN	98	0.0274	1.1383e-05	1.13834	302.68
cymene	AG698	2	6041506	1	2.85465	0.09423	260	1.05103	NaN	NaN	NaN	NaN	NaN	NaN	106	0.02534	3.5108e-06	0.35108	182.695
Mercusic acid	AG1748	1	8075572	1	0.67008	0.41499	1145	1.05107	NaN	NaN	NaN	NaN	NaN	NaN	105	0.00638	1.4291e-06	0.14291	91.0217
W0	AG1856	2	7480880	1	3.97623	0.04893	135	1.05109	NaN	NaN	NaN	NaN	NaN	NaN	104	0.039	0.00279	0.00762	-191.78
pimarinal	CT105	4	6612098	2	0.88966	0.41434	1143	1.05126	0.00278	0.00582	0.93938	0.24483	1.7617	0.18773	98	0.01801	0.02848	0.07778	56.1712
Isopimaric acid	CT522	1	3706018	1	2.90584	0.09136	252	1.05137	NaN	NaN	NaN	NaN	NaN	NaN	106	0.02839	16.1395	64.044	724.83
15-Hydroxyl hydrogen abietic acid	CT815	3	23999118	1	0.67118	0.4148	1144	1.0515	NaN	NaN	NaN	NaN	NaN	NaN	96	0.00686	3.27679	0.13744	133.326
7,13,36-Abietatrienoic acid (%)	CG2016	2	7481522	1	0.64786	0.42287	1166	1.05173	NaN	NaN	NaN	NaN	NaN	NaN	102	0.00584	4.6197e-06	0.46197	210.695
Camphene	CG1323	3	11895612	1	2.51402	0.11606	320	1.05179	NaN	NaN	NaN	NaN	NaN	NaN	104	0.02364	0.00553	0.06243	10.3647
Isopimaric acid	CT2362	1	9084979	1	2.61251	0.10917	301	1.0518	NaN	NaN	NaN	NaN	NaN	NaN	106	0.02553	16.1395	64.044	724.83
cymene	AC139	1	2914066	1	0.67227	0.41421	1142	1.05185	NaN	NaN	NaN	NaN	NaN	NaN	106	0.00598	3.5108e-06	0.35108	182.695
7,13,15-Abietatrienoic acid	AT417	3	9125043	1	2.75394	0.10012	276	1.05199	NaN	NaN	NaN	NaN	NaN	NaN	107	0.02468	4.6197e-06	0.46197	210.695
cymene	AT241	4	2851075	1	4.15642	0.04426	122	1.05208	NaN	NaN	NaN	NaN	NaN	NaN	101	0.03721	3.5108e-06	0.35108	182.695
Sandaracopimaric acid	AG493	4	3548007	1	0.68458	0.41006	1130	1.05237	NaN	NaN	NaN	NaN	NaN	NaN	102	0.00659	0.04733	0.21446	150.804
Camphene	CT560	4	3895352	2	0.90131	0.40934	1128	1.05238	0.03374	1.80122	0.18263	0.01267	0.00245	0.96065	106	0.01677	0.00553	0.06243	10.3647
6,8,11,35-Abietatetraenoic acid (%)	CT300	2	4679610	2	0.86842	0.42278	1165	1.05241	-0.055908	1.26482	0.26346	-0.33486	0.44066	0.50835	106	0.01698	2.4246e-06	0.24246	144.938
cymene	AG3079	2	4177515	1	3.5688	0.06206	171	1.05248	NaN	NaN	NaN	NaN	NaN	NaN	97	0.03228	3.5108e-06	0.35108	182.695
Sandaracopimaric acid	AT607	1	4175293	1	0.68742	0.40904	1127	1.05254	NaN	NaN	NaN	NaN	NaN	NaN	105	0.00664	0.04733	0.21446	150.804
WP	AG3859	2	7473644	2	2.12135	0.12523	345	1.05266	-0.26236	1.59548	0.20948	3.29302	2.68617	0.10437	107	0.04012	0.39405	3.77044	431.055
Mercusic acid	AC1459	1	4836542	1	0.67234	0.41419	1141	1.05272	NaN	NaN	NaN	NaN	NaN	NaN	106	0.00636	1.4291e-06	0.14291	91.0217
Sandaracopimaric acid	AT487	4	2852810	1	2.51714	0.1158	319	1.05273	NaN	NaN	NaN	NaN	NaN	NaN	105	0.02404	0.04733	0.21446	150.804
β-Pinene	AG653	1	4429897	1	2.48695	0.11798	325	1.05274	NaN	NaN	NaN	NaN	NaN	NaN	105	0.02828	3.39476	12.1971	573.878
WP	AG493	4	3548007	1	0.68944	0.40841	1125	1.05279	NaN	NaN	NaN	NaN	NaN	NaN	102	0.00697	0.39405	3.77044	431.055
cymene	CT105	4	6612098	2	0.87047	0.42221	1163	1.0528	0.03029	0.20763	0.64972	0.42192	1.42491	0.2357	98	0.01566	3.5108e-06	0.35108	182.695
abietic acid	CG483	1	3206090	2	0.88485	0.41605	1146	1.05283	0.78107	1.76807	0.18671	-0.83495	0.03125	0.86004	105	0.0166	7.88621	9.20765	599.795
β-Pinene	AG2793	1	9300391	1	0.64843	0.4226	1164	1.05287	NaN	NaN	NaN	NaN	NaN	NaN	105	0.00633	3.39476	12.1971	573.878
camphene	AG398	1	3205262	1	0.70838	0.40229	1108	1.05293	NaN	NaN	NaN	NaN	NaN	NaN	93	0.00672	0.00553	0.06243	10.3647
pimanthrene	CG2429	1	9273299	1	0.68475	0.40993	1129	1.05296	NaN	NaN	NaN	NaN	NaN	NaN	106	0.00642	1.2895e-06	0.12895	80.5356
Elliotinoic acid	CG915	4	6401332	2	0.88369	0.41649	1147	1.05303	0.08829	1.54858	0.21628	-0.066078	0.14556	0.70363	106	0.01662	0.33821	0.26178	207.94
DBH	AG2249	1	9029842	1	2.41851	0.1231	339	1.05307	NaN	NaN	NaN	NaN	NaN	NaN	105	0.02397	0.00015019	15.0191	565.815
6,8,11,19-Abietatetraenoic acid (%)	CT2123	1	8510027	1	2.89652	0.09188	253	1.05317	NaN	NaN	NaN	NaN	NaN	NaN	106	0.02835	2.4246e-06	0.24246	144.938
6,8,11,21-Abietatetraenoic acid (%)	CT1206	2	7473327	1	2.73141	0.10169	280	1.05322	NaN	NaN	NaN	NaN	NaN	NaN	101	0.02694	2.4246e-06	0.24246	144.938
pimanthrene	AG1895	2	7481006	1	0.69001	0.40824	1124	1.05329	NaN	NaN	NaN	NaN	NaN	NaN	101	0.00693	1.2895e-06	0.12895	80.5356
pimaric acid	GT1131	1	4490461	1	2.90942	0.09117	251	1.05336	NaN	NaN	NaN	NaN	NaN	NaN	106	0.02701	0.08149	0.20473	156.612
pimaric acid	CG1904	1	8366411	1	2.47522	0.11878	327	1.0534	NaN	NaN	NaN	NaN	NaN	NaN	107	0.02298	0.08149	0.20473	156.612
Myrcene	CT837	1	4429927	1	0.70512	0.4032	1110	1.05341	NaN	NaN	NaN	NaN	NaN	NaN	100	0.00692	1.1383e-05	1.13834	302.68
Dipentene	CG604	3	11414308	2	0.90227	0.40902	1126	1.05343	-0.02766	0.23207	0.63108	0.67619	1.40874	0.23816	104	0.01622	0.41631	0.16131	160.182
Isopimaric acid	CT487	2	6041279	1	2.49172	0.1177	324	1.05349	NaN	NaN	NaN	NaN	NaN	NaN	103	0.02716	16.1395	64.044	724.83
Palustric acid	CT1925	2	7481079	1	2.70615	0.10317	284	1.0535	NaN	NaN	NaN	NaN	NaN	NaN	104	0.02608	12.3617	77.2644	751.248
Dipentene	AT414	2	5923120	1	2.74602	0.10063	277	1.05353	NaN	NaN	NaN	NaN	NaN	NaN	106	0.02483	0.41631	0.16131	160.182
WP	CT1206	2	7473327	1	0.67486	0.41342	1138	1.05353	NaN	NaN	NaN	NaN	NaN	NaN	101	0.00678	0.39405	3.77044	431.055
W0	CT1185	2	7473076	1	0.67257	0.41415	1140	1.05354	NaN	NaN	NaN	NaN	NaN	NaN	104	0.0066	0.00279	0.00762	-191.78
Neoabietic acid	AT641	1	2915078	1	0.64992	0.42215	1162	1.05356	NaN	NaN	NaN	NaN	NaN	NaN	101	0.00666	0.0003814	38.1402	660.874
Sandaracopimaric acid	CG203	1	2914171	1	0.69036	0.408	1123	1.05361	NaN	NaN	NaN	NaN	NaN	NaN	107	0.00658	0.04733	0.21446	150.804
15-Hydroxyl hydrogen abietic acid	AG1785	3	17184071	1	0.70781	0.40222	1107	1.05369	NaN	NaN	NaN	NaN	NaN	NaN	104	0.00685	3.27679	0.13744	133.326
α-Pinene	CG915	4	6401332	2	0.89012	0.41387	1139	1.05375	-1.0405	1.76711	0.1868	-0.21719	0.01404	0.9059	106	0.01923	17.1588	21.1734	680.444
Cycloisolongifolene	AG1895	2	7481006	1	2.74242	0.10102	278	1.05381	NaN	NaN	NaN	NaN	NaN	NaN	101	0.02486	0.1558	0.11843	163.128
pimanthrene	GT1131	1	4490461	1	0.68048	0.41138	1132	1.05389	NaN	NaN	NaN	NaN	NaN	NaN	106	0.00637	1.2895e-06	0.12895	80.5356
Dehydroabietic acid	GT1586	3	12965736	1	0.66361	0.41722	1148	1.05395	NaN	NaN	NaN	NaN	NaN	NaN	106	0.00396	9.64544	0.40748	501.889
pimarinal	CT585	4	3895510	1	0.65059	0.42196	1161	1.05399	NaN	NaN	NaN	NaN	NaN	NaN	99	0.0063	0.02848	0.07778	56.1712
Palustric acid	AG2160	1	9023947	1	0.67965	0.4118	1133	1.05403	NaN	NaN	NaN	NaN	NaN	NaN	100	0.00693	12.3617	77.2644	751.248
6,8,11,34-Abietatetraenoic acid (%)	CT114	2	4180603	2	0.89238	0.41327	1137	1.05407	0.07865	0.19498	0.65986	0.70027	1.78367	0.18507	97	0.01794	2.4246e-06	0.24246	144.938
Dehydroabietic acid	AT641	2	4180789	2	0.87735	0.41912	1153	1.05416	0.27397	1.75323	0.18855	-0.0035658	1.5631e-06	0.999	105	0.0105	9.64544	0.40748	501.889
Dehydroabietic acid	CT241	2	4679573	2	0.88169	0.41767	1149	1.05417	0.08176	0.27376	0.60212	-3.1461	1.4964	0.22446	96	0.01074	9.64544	0.40748	501.889
Mercusic acid	AG3083	2	4180573	1	0.65757	0.41949	1154	1.05418	NaN	NaN	NaN	NaN	NaN	NaN	99	0.00642	1.4291e-06	0.14291	91.0217
Cycloisilongifolene	CG1323	3	11895612	1	0.70825	0.40207	1106	1.05425	NaN	NaN	NaN	NaN	NaN	NaN	104	0.00661	0.1558	0.11843	163.128
Elliotinoic acid	GT2589	2	7482182	1	0.66143	0.41807	1150	1.05426	NaN	NaN	NaN	NaN	NaN	NaN	102	0.00624	0.33821	0.26178	207.94
Levopimaric acid	AT666	4	4867968	2	2.42321	0.09416	259	1.0543	0.13914	1.33024	0.25169	2.21116	3.44283	0.06666	101	0.04829	1.3894e-05	1.38939	323.008
Dipentene	AG2696	3	6733476	1	0.70496	0.40319	1109	1.05433	NaN	NaN	NaN	NaN	NaN	NaN	103	0.00634	0.41631	0.16131	160.182
Dehydroabietic aldehyde	AT417	3	9125043	1	0.65382	0.42065	1157	1.05435	NaN	NaN	NaN	NaN	NaN	NaN	107	0.00633	8.41082	13.0568	583.503
Sandaracopimaric acid	AG2280	1	9084948	1	2.46521	0.11962	329	1.0544	NaN	NaN	NaN	NaN	NaN	NaN	104	0.02627	0.04733	0.21446	150.804
Cycloisolongifolene	CT487	2	6041279	1	2.37523	0.12653	348	1.05442	NaN	NaN	NaN	NaN	NaN	NaN	103	0.02154	0.1558	0.11843	163.128
dehydroabietic acid	AG3079	2	4177515	1	0.69111	0.40796	1122	1.05444	NaN	NaN	NaN	NaN	NaN	NaN	97	0.00707	8.41082	13.0568	583.503
Pimanthrene	AT2966	3	7428361	1	0.65275	0.42109	1158	1.05454	NaN	NaN	NaN	NaN	NaN	NaN	104	0.0061	1.2895e-06	0.12895	80.5356
Mercusic acid	GT4243	3	9125023	1	5.05372	0.02691	74	1.05458	NaN	NaN	NaN	NaN	NaN	NaN	100	0.05043	1.4291e-06	0.14291	91.0217
dehydroabietic acid	CT585	4	3895510	1	0.6519	0.4215	1159	1.05466	NaN	NaN	NaN	NaN	NaN	NaN	99	0.00672	8.41082	13.0568	583.503
Palustric acid	AG793	2	6425970	2	3.10276	0.04946	136	1.05466	1.72745	2.58071	0.11146	-20.046	3.96409	0.04932	103	0.06106	12.3617	77.2644	751.248
30-Hydroxyl hydrogen abietic acid	AC1459	1	4836542	1	0.65044	0.42187	1160	1.05468	NaN	NaN	NaN	NaN	NaN	NaN	106	0.00614	3.8169e-06	0.38169	191.221
Pimarinal	CG1323	3	11895612	1	0.6807	0.41135	1131	1.05474	NaN	NaN	NaN	NaN	NaN	NaN	104	0.0066	0.02848	0.07778	56.1712
Levopimaric acid	CT560	4	3895352	2	2.20475	0.11566	318	1.05476	0.10335	0.78565	0.37757	2.2632	3.61178	0.06028	106	0.04274	1.3894e-05	1.38939	323.008
29-Hydroxyl hydrogen abietic acid	CT114	2	4180603	2	0.87834	0.419	1152	1.05477	0.0564	0.06371	0.8013	0.86562	1.73132	0.19158	97	0.01702	3.8169e-06	0.38169	191.221
Pimaric acid	GT1586	3	12965736	1	2.54429	0.11385	313	1.05484	NaN	NaN	NaN	NaN	NaN	NaN	106	0.02363	0.08149	0.20473	156.612
Elliotinoic acid	GT1586	3	12965736	1	2.39179	0.12513	344	1.05487	NaN	NaN	NaN	NaN	NaN	NaN	106	0.02249	0.33821	0.26178	207.94
W0	AG1156	4	6612185	1	3.63302	0.06002	165	1.0549	NaN	NaN	NaN	NaN	NaN	NaN	91	0.03819	0.00279	0.00762	-191.78
Circumference	GT4243	3	9125023	1	2.76506	0.09967	274	1.0549	NaN	NaN	NaN	NaN	NaN	NaN	100	0.02775	0.00148	148.083	799.236
Dehydroabietic acid	AG2748	3	7410038	1	0.65445	0.42051	1156	1.05491	NaN	NaN	NaN	NaN	NaN	NaN	103	0.00395	9.64544	0.40748	501.889
Abietic acid	AG785	3	23329881	1	2.73522	0.10149	279	1.05491	NaN	NaN	NaN	NaN	NaN	NaN	100	0.02775	7.88621	9.20765	599.795
cymene	CG2429	1	9273299	1	2.75571	0.10004	275	1.05497	NaN	NaN	NaN	NaN	NaN	NaN	106	0.02446	3.5108e-06	0.35108	182.695
abietic acid	CG1904	1	8366411	1	2.36811	0.12696	349	1.05497	NaN	NaN	NaN	NaN	NaN	NaN	107	0.02212	7.88621	9.20765	599.795
Mercusic acid	CG1904	1	8366411	1	0.67498	0.41326	1136	1.05498	NaN	NaN	NaN	NaN	NaN	NaN	107	0.00637	1.4291e-06	0.14291	91.0217
Sandaracopimaric acid	AG1156	4	6612185	1	2.38474	0.12624	347	1.05503	NaN	NaN	NaN	NaN	NaN	NaN	91	0.03339	0.04733	0.21446	150.804
7,13,15-Abietatrienoic acid (%)	AT666	4	4867968	2	2.12792	0.12479	343	1.05508	0.13963	4.02941	0.04759	-0.35014	0.25964	0.61156	101	0.0385	4.6197e-06	0.46197	210.695
Myrcene	GT225	1	2915242	1	0.72075	0.39803	1094	1.05511	NaN	NaN	NaN	NaN	NaN	NaN	101	0.00713	1.1383e-05	1.13834	302.68
Levopimaric acid	AG3079	2	4177515	1	0.6556	0.42023	1155	1.05512	NaN	NaN	NaN	NaN	NaN	NaN	97	0.00675	1.3894e-05	1.38939	323.008
WP	AT2966	3	7428361	1	0.67597	0.41297	1135	1.05517	NaN	NaN	NaN	NaN	NaN	NaN	104	0.00664	0.39405	3.77044	431.055
DBH	CT300	2	4679610	2	0.9196	0.40206	1105	1.05518	-0.010184	0.00067756	0.97929	5.38433	1.83919	0.17813	106	0.01792	0.00015019	15.0191	565.815
cymene	AT641	1	2915078	1	2.34747	0.12881	354	1.05522	NaN	NaN	NaN	NaN	NaN	NaN	101	0.02105	3.5108e-06	0.35108	182.695
Sandaracopimaric acid	GT1589	1	5353655	1	0.69057	0.40795	1121	1.05536	NaN	NaN	NaN	NaN	NaN	NaN	106	0.00659	0.04733	0.21446	150.804
8,34-Dihydro pimaric acid	GT309	1	2973508	2	0.87819	0.41899	1151	1.05567	0.08626	1.43194	0.23452	-0.35383	0.27302	0.60257	99	0.02042	4.4759e-06	0.44759	207.469
α-Pinene	CG1516	1	5353319	1	2.4933	0.11759	323	1.05576	NaN	NaN	NaN	NaN	NaN	NaN	103	0.02494	17.1588	21.1734	680.444
α-Pinene	CT522	1	3706018	1	0.67621	0.41285	1134	1.05579	NaN	NaN	NaN	NaN	NaN	NaN	106	0.00654	17.1588	21.1734	680.444
camphene	CT960	2	6470320	1	2.71996	0.10267	282	1.05583	NaN	NaN	NaN	NaN	NaN	NaN	94	0.03095	0.00553	0.06243	10.3647
β-Pinene	GT1286	3	11414423	2	2.21405	0.11505	316	1.05584	-0.57021	1.60839	0.20792	2.23291	2.24014	0.13789	99	0.044	3.39476	12.1971	573.878
W0	AT414	4	2852707	2	0.93047	0.39797	1093	1.05591	-0.0045025	0.22428	0.63689	-0.11554	1.60821	0.20788	101	0.01906	0.00279	0.00762	-191.78
pimanthrene	CG483	1	3206090	2	2.104	0.12744	350	1.05593	-0.091336	3.98711	0.04862	-0.097297	0.06611	0.79763	105	0.03962	1.2895e-06	0.12895	80.5356
DBH	AT414	2	5923120	1	0.71047	0.4013	1102	1.05605	NaN	NaN	NaN	NaN	NaN	NaN	106	0.00682	0.00015019	15.0191	565.815
Palustric acid	GT309	1	2973508	2	2.18109	0.11872	326	1.0561	0.24472	0.05444	0.81602	-20.774	4.24955	0.04208	99	0.04592	12.3617	77.2644	751.248
Circumference	CT300	2	4679610	2	0.9196	0.40206	1104	1.05614	-0.031979	0.00067757	0.97929	16.9068	1.83919	0.17813	106	0.01792	0.00148	148.083	799.236
Circumference	CT815	3	23999118	1	0.69141	0.40789	1120	1.05614	NaN	NaN	NaN	NaN	NaN	NaN	96	0.00754	0.00148	148.083	799.236
WP	AG1156	4	6612185	1	3.61002	0.06082	167	1.05616	NaN	NaN	NaN	NaN	NaN	NaN	91	0.03726	0.39405	3.77044	431.055
WP	CT2096	1	8367944	1	2.45601	0.12055	331	1.05618	NaN	NaN	NaN	NaN	NaN	NaN	97	0.02594	0.39405	3.77044	431.055
Circumference	AG2249	1	9029842	1	2.41851	0.1231	338	1.05618	NaN	NaN	NaN	NaN	NaN	NaN	105	0.02397	0.00148	148.083	799.236
Dipentene	AG2793	1	9300391	1	3.57577	0.06155	169	1.05618	NaN	NaN	NaN	NaN	NaN	NaN	105	0.03193	0.41631	0.16131	160.182
6,8,11,18-Abietatetraenoic acid (%)	AG698	2	6041506	1	3.62676	0.05973	164	1.0562	NaN	NaN	NaN	NaN	NaN	NaN	106	0.03547	2.4246e-06	0.24246	144.938
Isopimaric acid	AG3083	2	4180573	1	2.54024	0.11437	314	1.05628	NaN	NaN	NaN	NaN	NaN	NaN	99	0.02869	16.1395	64.044	724.83
dehydroabietic acid	GT2174	1	9024005	1	2.46117	0.1202	330	1.0563	NaN	NaN	NaN	NaN	NaN	NaN	96	0.02482	8.41082	13.0568	583.503
Neoabietic acid	AG653	1	4429897	1	0.71794	0.39886	1095	1.05634	NaN	NaN	NaN	NaN	NaN	NaN	105	0.00711	0.0003814	38.1402	660.874
α-Pinene	AG29	1	157104	2	0.92696	0.39923	1096	1.05636	0.18883	0.06486	0.79951	-5.4659	1.80432	0.18233	104	0.0178	17.1588	21.1734	680.444
Levopimaric acid	AT607	1	4175293	1	2.5898	0.11074	304	1.0564	NaN	NaN	NaN	NaN	NaN	NaN	105	0.02519	1.3894e-05	1.38939	323.008
DBH	AT1766	1	8366368	2	3.13596	0.04809	132	1.05652	0.10868	0.03405	0.85401	-3.3725	5.94401	0.01667	100	0.06332	0.00015019	15.0191	565.815
DBH	AT641	2	4180789	2	2.481	0.0889	244	1.0566	0.08886	0.04055	0.84082	6.14184	4.83864	0.03018	105	0.0473	0.00015019	15.0191	565.815
Cymene	CT815	3	23999118	1	2.92376	0.09073	249	1.05669	NaN	NaN	NaN	NaN	NaN	NaN	96	0.02645	3.5108e-06	0.35108	182.695
pimarinal	CG869	4	4980568	1	0.69305	0.40738	1118	1.05671	NaN	NaN	NaN	NaN	NaN	NaN	94	0.01224	0.02848	0.07778	56.1712
8,14-Dihydro pimaric acid	AG1785	3	17184071	1	0.71199	0.40084	1100	1.05676	NaN	NaN	NaN	NaN	NaN	NaN	104	0.007	4.4759e-06	0.44759	207.469
WP	AG856	3	27040373	1	0.7208	0.39795	1092	1.05683	NaN	NaN	NaN	NaN	NaN	NaN	104	0.00686	0.39405	3.77044	431.055
Dehydroabietic acid	AG1895	2	7481006	1	0.72539	0.39652	1088	1.0569	NaN	NaN	NaN	NaN	NaN	NaN	101	0.00434	9.64544	0.40748	501.889
[truncated: 901 more rows]
