# Supplementary material for: Analysis on single nucleotide polymorphisms of the PeTPS-(-)Apin gene in Pinus elliottii
Source: PLoS One. 2022 May 27;17(5):e0266503. doi: 10.1371/journal.pone.0266503 (PMC9140247; doi:10.1371/journal.pone.0266503)
Supplement: S3 Table — (XLSX) [file pone.0266503.s009.xlsx]

## Sheet: Sheet1
Families	Blocks	Sites	W0(kg)	Turpentine oil (%)	α-Pinene (%)	Camphene (%)	β-Pinene (%)	Dipentene (%)	Cymene (%)	Myrcene (%)	Ic	Ib	(-)Apin-2
4	Ⅰ	②	4.775	71.4333	44.97	0.546066	25.7459	0.105353	0.0197034	0.0462427	378.947	331.59	CTGCCAT
17	Ⅰ	②	4.4	67.5542	43.02	0.495267	21.1266	0.103623	0.0270321	2.78173	394.788	303.355	CTGCCAT
2	Ⅰ	②	3.975	69.8443	51	0.63663	14.137	0.122597	0.012627	3.93549	396.607	294.864	CTGCCAT
72	Ⅰ	③	3.6	48.7964	30.3702	0.392886	16.6751	0.1554	1.16994	0.0328586	260.01	215.466	CTGCCAT
21	Ⅱ	①	6.7	37.9815	23.6614	0.255754	13.6491	0.205136	0.205669	0.00436914	275.31	164.068	CTGCCAT
23	Ⅰ	②	4.6	36.2548	16.8712	0.212791	16.5931	0.041389	1.89208	0.644218	213.941	163.268	CTGCCAT
95	Ⅰ	④	2.85	35.8	16.99	0.229366	15.3906	0.0886597	0.029824	3.07153	294.016	158.786	CTGCCAT
31	Ⅰ	③	4.1	34.661	16.4311	0.194083	16.9994	0.0157693	0.779433	0.241256	214.428	158.418	CTGCCAA
28	Ⅰ	①	4.5	33.77	17.6304	0.211823	14.1454	0.0418814	1.45898	0.281518	267.811	147.23	CTGCCAA
94	Ⅰ	③	3.85	34.9449	21.89	0.240981	10.9224	0.0742392	0.500424	1.31686	222.965	144.171	CTGCCAT
38	Ⅰ	④	5.15	34.8494	23.1916	0.261632	10.0645	0.681422	0.467771	0.182553	209.567	142.419	TTGCCAT
82	Ⅰ	③	4.575	32.7455	20.17	0.233077	11.1333	0.452098	0.589518	0.167552	218.314	136.254	CTGCCAT
19	Ⅰ	④	3.925	35.8854	27.3666	0.305793	6.11123	0.075488	0.103786	1.92247	153.111	135.945	CTGCCAT
9	Ⅰ	③	4.6	33.141	21.98	0.199623	10.357	0.046513	0.00601932	0.551863	207.913	135.762	CTGCCAA
70	Ⅰ	②	3.6	38.3092	35.97	0.385255	1.70827	0.244718	0.000988386	0	94.7707	135.426	CTGCCAT
46	Ⅰ	③	3.625	34.2734	22.26	0.312189	8.26239	0.152623	0.0620342	3.22417	180.086	134.564	CTGCCAA
109	Ⅰ	④	3.125	33.7004	24.3319	0.260374	8.93219	0.014194	0.115993	0.0457463	188.231	134.517	TTGCCAT
50	Ⅰ	②	4.35	32.9109	21.86	0.283428	9.57889	0.216765	0.0821742	0.88967	195.25	132.916	CTGCCAA
16	Ⅰ	②	4.59	35.1607	26.6125	0.31094	5.53925	0.0440449	0.094656	2.55935	141.817	131.362	CTGCCAT
22	Ⅰ	②	4.175	33.9926	27.1111	0.273982	6.4713	0.00560262	0.00382618	0.126811	151.826	129.529	CTGCCAT
107	Ⅰ	②	3.125	30.5937	16.8817	0.193931	11.8104	0.0184697	0.00527704	1.68391	220.928	128.719	CTGCCAT
73	Ⅰ	③	4.54	29.2014	14.9329	0.158422	13.8899	0.00569297	0.0610522	0.153514	247.596	128.597	CTGCCAA
93	Ⅰ	②	3.5	34.0768	27.18	0.273267	5.84526	0.0172369	0.00434425	0.75674	142.6	128.147	TATTGGA
24	Ⅰ	②	4.575	32.0301	19.9403	0.244197	9.36931	0.100803	2.32792	0.0475182	188.913	127.715	CTGCCAT
81	Ⅰ	③	4.2	33.2981	25.86	0.196859	6.86432	0.0357469	0.0979968	0.243191	155.325	127.593	TATTGGA
59	Ⅰ	③	4.625	31.2234	20.5519	0.238017	9.81476	0.116998	0.499021	0.00268014	192.809	126.506	CTGCCAA
63	Ⅰ	③	1.95	32.6443	23.4205	0.232763	7.3342	0.718378	0.749132	0.18936	160.139	126.37	CTGCCAT
14	Ⅰ	①	4.7	29.8396	14.95	0.189833	12.1472	0.0236927	0.0917607	2.43714	223.357	126.262	TATTGGA
65	Ⅰ	③	3.325	28.9131	15.3806	0.180037	12.8613	0.0261814	0.0280561	0.436874	230.913	124.793	CTGCCAA
66	Ⅰ	③	4.325	32.3903	24.9402	0.296734	6.3845	0.114131	0.607595	0.0471412	144.778	122.566	CTGCCAT
96	Ⅰ	②	2.735	33.2735	21.49	0.292013	5.17372	0.174113	0.0016381	6.14201	129.51	121.998	CTGCCAT
60	Ⅰ	③	4.45	27.9946	12.2505	0.139549	11.8598	3.66827	0.0688722	0.0075188	212.391	121.598	CTGCCAA
7	Ⅰ	②	6.2	31.9236	23.14	0.427436	6.48677	0.14528	0.0261431	1.698	144.667	120.906	TATTGGA
8	Ⅰ	①	5.5	29.3776	17.94	0.207305	9.84555	0.0506532	0.0732663	1.26079	186.681	118.88	CTGCCAA
89	Ⅰ	①	6.05	30.7279	20.47	0.23535	7.21847	0.0787162	0.0996096	2.62578	151.529	117.453	CTGCCAT
97	Ⅱ	③	3.95	29.6217	19.4901	0.211854	8.57857	0.654937	0.232512	0.453768	168.273	117.294	CTGCCAT
18	Ⅰ	③	4.1	29.1312	19.5606	0.202242	9.35591	0.0058851	0.00429706	0.00224194	178.349	116.936
101	Ⅰ	④	4.8	31.5729	24.2308	0.28866	5.35486	0.0123228	0.0392236	1.64707	126.189	116.437
62	Ⅰ	③	4	29.383	20.013	0.216285	8.7562	0.0351463	0.014472	0.347805	170.123	116.391
6	Ⅰ	①	5.5	28.5665	14.95	0.178124	10.1259	0.491754	0.308379	2.51239	188.048	116.199
26	Ⅰ	③	5.41	27.4141	14.2983	0.159809	11.4811	0.289058	0.323047	0.86285	204.552	115.128
55	Ⅰ	①	3.4	28.7167	17.59	0.196919	9.49387	0.00697907	0.713371	0.71556	178.967	115.049
27	Ⅰ	④	6.5	31.3608	24.6315	0.289716	4.96272	0.0434408	1.1443	0.28912	119.463	114.364
105	Ⅰ	②	4.425	29.6865	20.8102	0.27186	6.64803	0.358666	1.11625	0.481465	139.126	111.999
37	Ⅰ	②	7	28.4656	19.501	0.261472	8.35718	0.121611	0.00411356	0.22022	160.772	111.762
12	Ⅰ	③	5.4	28.8145	18.22	0.223213	7.36123	0.148143	0.0452358	2.81666	146.863	110.023
48	Ⅰ	②	3.49	29.0952	22.22	0.218395	6.50708	0.0248255	0.0303978	0.0945367	134.868	109.575
34	Ⅱ	②	4.4	28.1132	18.6713	0.213143	7.9527	0.0225573	0.0193348	1.2342	153.357	108.938
87	Ⅰ	②	3.8	28.7929	22.04	0.234619	6.4953	0.00785851	0.00766915	0.00747979	133.608	108.336
57	Ⅰ	④	4.3	28.0326	20.09	0.174152	7.69766	0.0170131	0.0290769	0.0247463	149.188	108.229
84	Ⅰ	②	4.2	26.528	15.1902	0.186052	9.85465	0.0322059	0.0698593	1.19503	176.635	107.242
106	Ⅰ	②	3.975	26.6639	17.2715	0.170651	9.16653	0.0217093	0.0170376	0.016488	166.649	106.355
52	Ⅰ	①	2.4	27.3634	15.5	0.164525	8.49221	0.021721	1.82387	1.36103	158.888	106.25
100	Ⅱ	①	3.65	29.2804	22.5118	0.261952	5.0166	0.00396897	0.0162367	1.46978	112.848	106.242
54	Ⅰ	②	4.05	28.7341	21.48	0.2359	5.73312	0.0188311	0.00496323	1.26125	121.799	105.875
3	Ⅰ	③	4.875	27.7118	19.66	0.163064	7.31619	0.0432359	0.0694513	0.459846	142.237	105.842
42	Ⅰ	③	3.25	29.7162	25.2	0.239437	3.73748	0.00260123	0.00594567	0.530775	94.9405	105.011
44	Ⅰ	②	2.925	29.5788	24.53	0.287097	3.92987	0.0618372	0.0654747	0.704481	97.377	104.936
99	Ⅱ	②	3.9	23.2599	9.18129	0.244924	13.6145	0.124842	0.00252599	0.09181	222.172	103.791
29	Ⅰ	③	5.3	24.9675	13.5901	0.13704	10.8663	0.0109446	0.116448	0.246641	186.454	103.582
13	Ⅰ	④	5.175	27.0531	17.1	0.159335	6.85969	1.74952	0.0146179	1.16992	132.935	103.268
102	Ⅰ	①	4.075	26.1751	15.7701	0.300109	8.23179	0.138143	0.0250164	1.70997	150.678	101.739
83	Ⅰ	③	3.825	27.1613	20	0.199036	6.3762	0.0767331	0.347945	0.161404	125.965	101.189
1	Ⅰ	②	4.875	28.305	22.8	0.257947	4.35962	0.0476405	0.0518879	0.787885	99.3644	100.774
32	Ⅱ	④	5.3	27.6637	21.7105	0.251659	4.82737	0.041935	0.0633383	0.768922	104.191	99.3247
25	Ⅰ	④	4.085	25.4048	11.6911	0.160132	8.71012	0.0823107	4.04714	0.714008	155.204	97.8506
45	Ⅰ	①	5.95	27.0007	22.04	0.237484	4.18784	0.407552	0.0871327	0.0407043	92.0891	95.4583
10	Ⅰ	②	4.85	25.6872	17.81	0.190076	6.36195	0.0523673	0.0652963	1.20751	120.48	94.9922
113	Ⅱ	④	4.25	25.7349	19.0903	0.182274	5.98101	0.0754606	0.0632302	0.342668	114.853	94.4507
53	Ⅴ	③	2.75	24.4148	16.21	0.135724	6.96759	0.865629	0.0221727	0.213664	125.149	92.233
85	Ⅰ	①	5.95	25.5333	20.08	0.201768	4.99994	0.00383105	0.0143664	0.233375	99.203	91.1478
58	Ⅰ	①	2.85	21.408	13.68	0.148917	7.13362	0.164157	0.0452846	0.236002	116.93	79.7627
98	Ⅰ	②	2.875	20.8928	13.76	0.154983	6.1178	0.008028	0.00629565	0.845729	99.6302	74.8334
20	Ⅰ	④	2.7	21.7434	14.8702	0.183144	4.69755	0.0169849	0.0272344	1.94834	81.0571	74.4642
41	Ⅰ	③	4.05	18.3884	15.01	0.155374	3.22301	0	0	0	46.6278	57.4759
90	Ⅰ	②	3.9	15.6093	8.86	0.254554	5.44046	0.559991	0.270738	0.223568	70.4402	52.0377
91	Ⅰ	②	3.1	15.8252	10.9602	0.103879	4.39464	0.117779	0.00939901	0.239292	55.2968	49.9658
79	Ⅱ	④	3.35	9.48852	6.52502	0.0481394	2.68733	0.0591449	0.0187648	0.150119	6.66937	19.6775
